# Supplementary material for: Braided peridotite sills and metasomatism in the Rum Layered Suite, Scotland
Source: Contrib Mineral Petrol. 2020 Jan 30;175(2):17. doi: 10.1007/s00410-019-1652-9 (PMC6994225; doi:10.1007/s00410-019-1652-9)
Supplement: Supplementary file 1 — Supplementary file1 (XLSX 377 kb) [file 410_2019_1652_MOESM1_ESM.xlsx]

## Sheet: Olivine
Olivine Mineral Chemistry (Hepworth et al.)						*analysed in Gottingen apart of Hepworth 2018 PhD Thesis, Keele University, UK
Unit 9
U9A (well-layered)
SiO2	39.58	39.672	39.799	39.304	39.621	39.464	39.77	39.445	39.774	39.962	40.355	39.694	39.232	39.446	39.605	39.3	39.584	39.347	39.427	39.597	39.166	39.552	37.477	39.632	39.778	39.595	39.894	39.666	39.661	39.47	39.858	39.83	39.743	39.828	39.501	39.405	39.57	39.726
MgO	46.297	46.634	47.139	47.032	47.169	46.936	47.509	47.597	47.643	48.446	48.306	47.831	47.403	46.729	46.472	46.181	46.285	45.971	46.135	46.009	46.177	46.493	38.918	46.688	46.691	46.785	47.435	47.538	47.846	47.273	47.581	47.412	46.804	46.422	46.053	45.985	46.035	45.566
CaO	0.101	0.086	0.083	0.084	0.065	0.074	0.085	0.076	0.097	0.043	0.039	0.084	0.091	0.101	0.088	0.067	0.095	0.065	0.072	0.099	0.095	0.07	0.138	0.083	0.083	0.092	0.087	0.09	0.094	0.109	0.078	0.093	0.099	0.08	0.062	0.077	0.072	0.089
FeO	13.431	13.397	13.091	12.876	12.685	12.642	12.15	11.863	12.012	11.204	11.245	11.97	12.61	13.064	13.605	13.843	13.857	13.988	13.753	13.883	13.435	13.427	13.511	12.986	13.169	12.753	11.761	11.975	11.575	11.838	11.564	12.18	12.949	13.741	14.295	14.33	14.247	14.454
MnO	0.2	0.182	0.208	0.203	0.194	0.205	0.199	0.184	0.229	0.171	0.157	0.159	0.238	0.219	0.192	0.216	0.218	0.19	0.227	0.179	0.206	0.222	0.184	0.197	0.175	0.215	0.169	0.196	0.21	0.181	0.183	0.175	0.198	0.193	0.216	0.18	0.229	0.235
Al2O3	0.023	0.021	0.027	0.038	0.025	0.014	0.018	0.002	0.024	0.012	0.03	0.009	0.061	0.022	0.027	0.015	0.023	0	0.008	0.004	0.013	0.014	1.134	0.008	0.034	0.008	0.022	0.014	0.011	0.013	0.013	0.011	0.026	0.019	0.022	0	0.039	0.019
NiO	0.255	0.251	0.282	0.248	0.312	0.289	0.299	0.281	0.302	0.298	0.318	0.298	0.316	0.231	0.293	0.27	0.281	0.251	0.275	0.242	0.33	0.24	0.279	0.255	0.279	0.244	0.298	0.318	0.319	0.282	0.318	0.295	0.254	0.279	0.25	0.237	0.27	0.249
TiO2	0.006	0	0.019	0.007	0	0.008	0	0.014	0.029	0.016	0.003	0.031	0.017	0.025	0.019	0.032	0.023	0.016	0.018	0.027	0.001	0.033	0.019	0.04	0.031	0	0.006	0	0	0.003	0	0.005	0.006	0.053	0.01	0	0	0.028
Cr2O3	0.033	0	0	0.03	0.032	0.028	0.018	0.013	0	0	0.013	0	0.028	0.016	0.036	0	0.031	0.005	0	0.006	0.01	0	0.025	0.014	0	0.014	0	0	0.036	0	0.017	0.032	0.007	0.042	0.007	0.007	0	0.041
Total	99.926	100.243	100.629	99.785	100.071	99.624	100.03	99.448	100.081	100.136	100.45	100.045	99.951	99.812	100.282	99.892	100.343	99.812	99.897	100.013	99.422	100.051	91.641	99.849	100.209	99.692	99.666	99.797	99.716	99.166	99.595	99.996	100.073	100.562	100.399	100.214	100.462	100.338
Si	5.93758	5.93019	5.91843	5.89313	5.91586	5.91853	5.92544	5.90668	5.91994	5.92051	5.95524	5.90857	5.87016	5.9148	5.92295	5.91085	5.9234	5.92467	5.92641	5.94317	5.91232	5.92628	6.12436	5.93444	5.93903	5.93513	5.95193	5.92176	5.9148	5.92643	5.94677	5.93448	5.93796	5.93742	5.92048	5.91876	5.92654	5.95557
Mg	10.3541	10.3923	10.4506	10.513	10.4996	10.4941	10.5528	10.6257	10.5716	10.7003	10.6274	10.6143	10.574	10.446	10.3611	10.3549	10.3256	10.3196	10.3384	10.2949	10.392	10.3855	9.48138	10.4223	10.3928	10.4549	10.5505	10.5803	10.6377	10.5819	10.5834	10.5314	10.4252	10.3171	10.2904	10.2972	10.2789	10.1839
Ca	0.0162322	0.0137722	0.0132231	0.0134931	0.0103975	0.0118896	0.0135677	0.0121923	0.0154672	0.006825	0.00616579	0.0133955	0.0145872	0.0162248	0.0140991	0.0107958	0.0152299	0.0104855	0.0115945	0.0159189	0.0153636	0.0112366	0.02416	0.0133148	0.0132762	0.0147741	0.0139057	0.0143945	0.0150185	0.0175337	0.0124676	0.0148449	0.0158465	0.0127768	0.00995548	0.0123906	0.0115529	0.0142942
Fe2+	1.68502	1.67477	1.62806	1.61456	1.58397	1.58559	1.51393	1.48563	1.49519	1.38819	1.38779	1.4901	1.57793	1.63824	1.70157	1.74121	1.73414	1.76146	1.72886	1.74262	1.69609	1.6825	1.84649	1.62619	1.64433	1.5987	1.46743	1.49511	1.44365	1.48651	1.4429	1.51769	1.61799	1.71313	1.79183	1.80007	1.78452	1.81217
Mn	0.0254099	0.0230406	0.0261961	0.0257777	0.024532	0.0260379	0.0251106	0.023335	0.0288664	0.0214559	0.0196219	0.0200444	0.0301596	0.0278112	0.024318	0.0275137	0.0276278	0.0242295	0.0288976	0.0227535	0.0263363	0.0281712	0.0254655	0.0249827	0.0221284	0.027294	0.0213538	0.0247815	0.0265237	0.0230167	0.0231236	0.0220826	0.0250542	0.0243672	0.0274183	0.0228976	0.0290475	0.029837
Al	0.00402557	0.00366243	0.00468451	0.00664749	0.0043551	0.00244966	0.00312898	0.000349419	0.00416768	0.00207424	0.00516522	0.00156302	0.0106489	0.0038488	0.00471104	0.00263217	0.00401554	0	0.00140298	0.000700456	0.00228959	0.00244741	0.216209	0.00139762	0.00592266	0.00139909	0.00382947	0.00243852	0.00191397	0.00227737	0.00226295	0.00191219	0.00453227	0.00330467	0.00384713	0	0.00681499	0.00332328
Ni	0.030771	0.0301804	0.0337327	0.0299108	0.0374727	0.0348641	0.0358347	0.0338474	0.036157	0.0355137	0.0377482	0.0356814	0.0380333	0.0278623	0.0352471	0.0326654	0.033824	0.0304014	0.0332505	0.0292172	0.040071	0.0289262	0.0366748	0.0307143	0.0335077	0.0294203	0.035763	0.038188	0.0382679	0.0340598	0.0381645	0.0353559	0.0305266	0.0334565	0.0301409	0.0286349	0.0325287	0.0300272
Ti	0.00135413	0	0.00425074	0.001579	0	0.00180501	0	0.00315396	0.0064937	0.00356622	0.000666039	0.00694218	0.00382679	0.00563966	0.00427482	0.00724075	0.00517792	0.00362451	0.00407049	0.00609671	0.000227104	0.00743881	0.00467117	0.00901093	0.00696323	0	0.00134672	0	0	0.000677678	0	0.00112078	0.00134867	0.0118867	0.00225489	0	0	0.00631513
Cr	0.00587062	0	0	0.00533417	0.00566603	0.00497974	0.00318034	0.0023085	0	0	0.002275	0	0.00496826	0.00284507	0.0063845	0	0.00550109	0.00089281	0	0.00106793	0.00179013	0	0.00484476	0.00248598	0	0.0024886	0	0	0.00636671	0	0.00300781	0.00565404	0.00124025	0.00742497	0.00124418	0.00124685	0	0.007289
Total	18.0603	18.0679	18.0792	18.1034	18.0819	18.0802	18.0729	18.0931	18.0779	18.0784	18.0421	18.0906	18.1244	18.0832	18.0746	18.0878	18.0745	18.0753	18.0729	18.0565	18.0865	18.0725	17.7643	18.0648	18.0579	18.0641	18.0461	18.077	18.0842	18.0724	18.0521	18.0645	18.0597	18.0609	18.0775	18.0812	18.0699	18.0427
U9G (well-layered)
SiO2	39.389	39.118	39.711	39.934	39.452	39.711	39.353	39.69	39.591	39.39	39.725	39.453	39.75	39.613	39.737
MgO	46.206	46.444	47.022	46.381	46.443	47.001	46.496	46.896	46.502	46.184	46.558	46.162	47.119	46.319	46.68
CaO	0.109	0.12	0.124	0.099	0.117	0.096	0.116	0.109	0.13	0.071	0.102	0.08	0.057	0.101	0.132
FeO	13.597	13.575	12.87	13.035	13.317	12.952	13.089	12.806	12.857	13.226	12.816	13.183	12.798	13.249	12.977
MnO	0.21	0.214	0.17	0.229	0.195	0.223	0.187	0.206	0.202	0.189	0.175	0.224	0.215	0.182	0.172
Al2O3	0	0.009	0.024	0	0.003	0.029	0.037	0.008	0.004	0.031	0.033	0.019	0.009	0.031	0.027
NiO	0.319	0.281	0.329	0.317	0.327	0.323	0.326	0.279	0.283	0.306	0.292	0.301	0.351	0.365	0.3
TiO2	0.063	0.035	0.024	0.003	0.013	0.02	0.022	0.011	0.025	0.001	0.029	0.018	0.015	0.002	0.016
Cr2O3	0.009	0.026	0.033	0.016	0.056	0	0.029	0	0.035	0.015	0.026	0.017	0.02	0.003	0.037
Total	99.902	99.761	100.25	99.995	99.854	100.335	99.604	99.994	99.569	99.397	99.701	99.422	100.299	99.86	100.025
Si	5.91979	5.88744	5.92165	5.97169	5.92061	5.92125	5.91599	5.93312	5.94294	5.93635	5.95121	5.94214	5.92412	5.94281	5.93968
Mg	10.3527	10.4209	10.4534	10.34	10.3907	10.448	10.4205	10.4511	10.4064	10.3765	10.3983	10.3651	10.4691	10.3595	10.4022
Ca	0.0175501	0.0193487	0.0198096	0.0158603	0.0188107	0.0153354	0.0186823	0.0174562	0.020906	0.0114634	0.0163706	0.0129085	0.00910088	0.016233	0.021138
Fe2+	1.70899	1.70865	1.605	1.63015	1.67135	1.61511	1.64558	1.60096	1.61402	1.66696	1.60567	1.66051	1.59512	1.66227	1.62221
Mn	0.0267294	0.0272773	0.0214694	0.029002	0.024784	0.0281609	0.0238084	0.02608	0.02568	0.0241232	0.0222033	0.0285726	0.0271371	0.0231241	0.0217738
Al	0	0.00158036	0.0041755	0	0.000525272	0.00504505	0.00648958	0.00139527	0.000700535	0.00545081	0.00576794	0.00333874	0.00156493	0.00542602	0.00470866
Ni	0.0385647	0.0340191	0.0394635	0.0381312	0.0394742	0.0387411	0.0394217	0.0335486	0.0341711	0.0370956	0.0351878	0.0364668	0.0420786	0.0440468	0.0360709
Ti	0.0142445	0.0079249	0.00538418	0.000674919	0.00293506	0.00448651	0.00497564	0.00247384	0.00564574	0.000226731	0.00653605	0.00407861	0.00336321	0.000451399	0.00359802
Cr	0.00160402	0.00464044	0.00583555	0.00283733	0.00996602	0	0.00516992	0	0.0062303	0.00268078	0.00461903	0.00303633	0.0035347	0.000533718	0.00655852
Total	18.0802	18.1117	18.0762	18.0283	18.0791	18.0762	18.0807	18.0662	18.0567	18.0608	18.0458	18.0561	18.0751	18.0544	18.0579
U9D (well-layered)
SiO2	39.051	39.194	39.214	39.234	39.31	39.323	39.747	39.524	39.517	39.142	39.32	39.392	39.001	39.048	39.299	39.596	39.17	39.214	39.08	39.215	39.277	39.515	39.479	39.466	39.519	39.298	39.354	39.092	39.271	39.199
MgO	46.119	45.791	46.099	45.747	46.498	46.35	46.332	46.699	46.626	46.218	46.277	46.145	46.006	45.921	45.864	45.993	45.945	45.712	45.822	45.758	45.883	46.012	46.233	46.426	46.27	46.075	46.138	46.174	45.962	46.051
CaO	0.093	0.078	0.103	0.108	0.113	0.123	0.091	0.102	0.086	0.092	0.119	0.119	0.085	0.083	0.069	0.119	0.061	0.103	0.094	0.076	0.087	0.115	0.095	0.068	0.101	0.117	0.122	0.121	0.102	0.118
FeO	13.852	13.783	13.838	13.806	13.569	13.739	13.705	13.508	13.064	13.56	13.982	14.138	14.079	14.412	14.214	14.536	14.269	14.329	14.513	14.536	14.426	13.836	13.579	13.425	13.61	13.798	13.896	14.349	13.958	13.663
MnO	0.246	0.19	0.204	0.212	0.213	0.248	0.197	0.168	0.271	0.189	0.185	0.219	0.218	0.195	0.203	0.225	0.188	0.224	0.27	0.193	0.27	0.215	0.193	0.213	0.23	0.19	0.208	0.276	0.205	0.239
Al2O3	0.04	0	0.032	0.015	0.047	0.002	0.009	0.02	0.01	0.017	0	0.009	0.003	0	0	0.009	0.011	0.02	0.032	0	0.014	0.024	0.005	0.016	0	0.01	0	0	0	0.024
NiO	0.307	0.307	0.288	0.348	0.305	0.3	0.23	0.317	0.277	0.304	0.292	0.323	0.305	0.317	0.313	0.294	0.327	0.304	0.317	0.354	0.306	0.313	0.339	0.319	0.336	0.271	0.322	0.325	0.296	0.333
TiO2	0.043	0.028	0.003	0.015	0.027	0.023	0	0.007	0	0	0	0.018	0.031	0.008	0.003	0.008	0	0	0.012	0.043	0.006	0.043	0.048	0	0.016	0.003	0.044	0.033	0.037	0.028
Cr2O3	0.026	0	0	0.007	0	0.019	0.028	0.017	0.01	0	0	0.02	0.007	0	0.001	0.018	0.018	0	0	0.024	0.017	0.007	0.023	0.012	0	0.035	0.024	0.026	0.004	0.011
Total	99.777	99.343	99.778	99.47	100.055	100.085	100.311	100.338	99.851	99.522	100.175	100.345	99.697	99.976	99.962	100.772	99.971	99.906	100.128	100.132	100.263	100.08	99.923	99.933	100.066	99.759	100.04	100.337	99.794	99.627
Si	5.88847	5.92672	5.90788	5.92782	5.89803	5.90291	5.94249	5.90876	5.92591	5.90599	5.9038	5.90729	5.88901	5.88923	5.9184	5.92018	5.90142	5.9139	5.88892	5.90342	5.9047	5.9321	5.92609	5.9227	5.92794	5.91716	5.91148	5.87384	5.91588	5.91042
Mg	10.3675	10.3229	10.354	10.3043	10.4007	10.3727	10.3269	10.408	10.4237	10.3965	10.3588	10.3164	10.3563	10.3251	10.2972	10.2518	10.3197	10.2775	10.2939	10.2694	10.2834	10.2978	10.3462	10.3868	10.3472	10.3427	10.3322	10.3432	10.3222	10.3516
Ca	0.0150236	0.0126361	0.0166245	0.0174815	0.0181637	0.0197809	0.0145756	0.0163365	0.0138163	0.0148717	0.019142	0.0191183	0.0137501	0.013411	0.0111325	0.0190613	0.00984588	0.0166415	0.0151751	0.0122571	0.014012	0.0184955	0.0152773	0.0109327	0.0162308	0.0188734	0.0196331	0.0194779	0.0164615	0.0190611
Fe2+	1.74681	1.74302	1.74352	1.74447	1.70261	1.7248	1.71359	1.68885	1.63836	1.71109	1.7557	1.77309	1.77788	1.81781	1.7902	1.81757	1.79788	1.80723	1.82895	1.83004	1.81371	1.73708	1.70464	1.6849	1.70734	1.73749	1.74566	1.8031	1.75847	1.72287
Mn	0.0314155	0.0243325	0.0260291	0.0271273	0.0270659	0.031529	0.0249442	0.0212708	0.0344175	0.0241518	0.0235249	0.027814	0.027878	0.0249077	0.0258915	0.0284908	0.0239883	0.0286101	0.0344575	0.0246064	0.0343765	0.0273353	0.0245357	0.0270716	0.0292189	0.024229	0.0264612	0.0351222	0.0261541	0.0305197
Al	0.00703712	0	0.00562478	0.00264417	0.00822749	0.000350279	0.0015699	0.00348844	0.00174959	0.00299271	0	0.00157466	0.00052851	0	0	0.00156997	0.00193357	0.00351907	0.00562596	0	0.00245557	0.00420362	0.000875664	0.00280144	0	0.00175674	0	0	0	0.00422202
Ni	0.0372371	0.0373423	0.034902	0.042294	0.0368105	0.036225	0.0276605	0.0381208	0.0334132	0.036897	0.035267	0.0389628	0.0370454	0.038458	0.037917	0.0353588	0.0396295	0.0368786	0.0384245	0.0428669	0.037004	0.0377971	0.0409326	0.0385083	0.0405419	0.0328231	0.0389073	0.0392812	0.035868	0.0403883
Ti	0.00975472	0.00636985	0.000679967	0.00340957	0.00609459	0.00519426	0	0.00157438	0	0	0	0.00406096	0.00704214	0.00181521	0.000679704	0.00179949	0	0	0.00272044	0.0097386	0.00135702	0.00971161	0.0108398	0	0.00361072	0.000679579	0.00994343	0.00745975	0.00838544	0.00635152
Cr	0.00464921	0	0	0.0012542	0	0.00338228	0.0049643	0.00301384	0.00177831	0	0	0.00355669	0.00125343	0	0.000178591	0.00319148	0.00321597	0	0	0.00428449	0.00303071	0.00124618	0.00409417	0.00213557	0	0.00624952	0.00427518	0.0046328	0.000714568	0.00196686
Total	18.1079	18.0733	18.0892	18.0708	18.0977	18.0969	18.0567	18.0894	18.0732	18.0925	18.0962	18.0919	18.1107	18.1108	18.0816	18.079	18.0976	18.0843	18.1082	18.0966	18.094	18.0657	18.0735	18.0759	18.0721	18.0819	18.0885	18.1262	18.0841	18.0874
Unit 8
U8Aa (wehrlite)
SiO2	39.112	38.754	39.094	39.434	39.019	39.181	39.357	38.711	38.567	39.248	38.529	38.125	38.872	39.314	39.443	39.107	39.359	39.02	38.792	39.012
MgO	44.428	44.243	44.52	45.769	46.249	46.351	45.311	44.41	43.639	44.647	44.15	41.448	44.179	44.079	45.179	45.108	44.76	44.34	44.133	45.959
CaO	0.122	0.107	0.081	0.088	0.094	0.06	0.08	0.082	0.146	0.089	0.087	0.085	0.077	0.099	0.097	0.087	0.078	0.115	0.077	0.074
FeO	17.042	16.969	16.777	15.035	14.811	14.389	15.119	16.336	16.866	17.436	17.366	17.86	16.742	17.237	15.36	15.628	16.332	16.63	16.437	14.392
MnO	0.257	0.264	0.283	0.247	0.214	0.201	0.215	0.234	0.201	0.284	0.264	0.222	0.251	0.31	0.225	0.229	0.175	0.234	0.245	0.214
Al2O3	0.015	0.018	0	0	0.018	0	0.018	0	0.263	0	0.03	0.035	0.001	0.001	0.064	0.021	0.042	0.002	0.035	0.038
NiO	0.178	0.135	0.163	0.161	0.164	0.234	0.15	0.198	0.194	0.161	0.127	0.187	0.141	0.204	0.184	0.173	0.195	0.166	0.134	0.179
TiO2	0.015	0.053	0.014	0	0	0.001	0.008	0.01	0.019	0	0.043	0	0.019	0	0.044	0.033	0.016	0.027	0.008	0.026
Cr2O3	0.043	0.014	0	0.019	0.018	0.012	0.017	0.003	0.039	0.006	0	0	0.015	0	0	0.017	0.016	0.013	0.003	0.017
Total	101.212	100.49	100.918	100.734	100.569	100.416	100.25	99.971	99.876	101.865	100.553	97.962	100.263	101.244	100.552	100.353	100.941	100.507	99.853	99.868
Si	5.89251	5.87803	5.89844	5.91028	5.85869	5.87954	5.92722	5.88928	5.88362	5.88312	5.85482	5.96211	5.90218	5.92332	5.9273	5.90054	5.91822	5.90597	5.90742	5.88462
Mg	9.97865	10.0043	10.014	10.2266	10.3527	10.3694	10.1732	10.0724	9.92496	9.97718	10.0019	9.66314	10.0004	9.90091	10.1216	10.1465	10.0337	10.0052	10.0194	10.3351
Ca	0.0196912	0.0173869	0.0130928	0.01413	0.0151208	0.00964586	0.0129075	0.0133648	0.0238618	0.0142923	0.0141634	0.0142407	0.0125253	0.0159799	0.0156164	0.014063	0.012565	0.0186476	0.0125623	0.0119584
Fe2+	2.14721	2.15246	2.11692	1.88453	1.85983	1.80577	1.90421	2.07844	2.15181	2.18575	2.20693	2.3358	2.12592	2.17192	1.93038	1.97199	2.05376	2.10504	2.09335	1.81554
Mn	0.0327915	0.0339124	0.036162	0.0313525	0.027213	0.0255448	0.0274225	0.0301497	0.0259695	0.0360535	0.0339757	0.0294023	0.0322766	0.0395566	0.0286357	0.0292625	0.0222856	0.0299956	0.031598	0.0273384
Al	0.00263661	0.00318532	0	0	0.00315328	0	0.00316277	0	0.0468112	0	0.00531878	0.00638592	0.00017715	0.000175786	0.011221	0.00369676	0.00736821	0.000353182	0.00621854	0.00668758
Ni	0.0215714	0.0164709	0.0197825	0.0194102	0.0198078	0.0282456	0.0181714	0.0242304	0.0238066	0.0194126	0.0155238	0.0235233	0.0172212	0.0247238	0.0222419	0.0209967	0.0235857	0.0202106	0.0164145	0.0217191
Ti	0.00339983	0.0120939	0.00317783	0	0	0.000225758	0.00181257	0.00228878	0.00436073	0	0.00983038	0	0.00434016	0	0.00994754	0.00749078	0.00361946	0.00614814	0.00183283	0.00590024
Cr	0.00768236	0.00251814	0	0.00337697	0.00320504	0.00213543	0.00303609	0.000541235	0.00705553	0.00106654	0	0	0.00270087	0	0	0.00304174	0.00285301	0.00233337	0.000541767	0.00304092
Total	18.1061	18.1203	18.1016	18.0897	18.1397	18.1205	18.0711	18.1107	18.0923	18.1169	18.1424	18.0346	18.0977	18.0766	18.0669	18.0976	18.078	18.0939	18.0894	18.1119
U8B (wehrlite)
SiO2	39.178	38.641	38.613	38.774	39.194	38.598	38.761	38.664	38.956	38.415	38.87	38.987	38.586	38.422	38.785	38.524	39.269	39.062	39.162	38.965	38.845	38.569	38.423	39.037	38.73	38.982	39.009	38.919	39.101	39.048	38.673
MgO	44.063	44.118	44.222	44.812	46.177	44.464	43.712	44.046	43.447	43.64	43.785	43.694	43.64	43.454	43.549	43.733	44.364	44.26	44.132	43.772	43.333	43.745	43.812	43.717	43.677	43.883	43.861	43.329	43.488	43.838	43.376
CaO	0.068	0.115	0.102	0.078	0.082	0.079	0.092	0.086	0.12	0.119	0.093	0.095	0.096	0.09	0.105	0.127	0.069	0.044	0.061	0.074	0.057	0.064	0.07	0.066	0.066	0.066	0.059	0.063	0.137	0.117	0.099
FeO	17.193	17.188	17.105	15.705	14.371	16.679	17.25	17.867	17.353	17.454	17.439	17.341	17.475	17.297	17.658	17.357	16.367	16.775	16.985	17.676	17.494	17.805	17.578	17.479	17.57	17.519	17.547	17.535	17.533	17.745	17.372
MnO	0.232	0.238	0.243	0.26	0.252	0.263	0.231	0.285	0.285	0.252	0.261	0.244	0.266	0.263	0.258	0.272	0.24	0.246	0.245	0.253	0.239	0.237	0.276	0.23	0.25	0.248	0.279	0.266	0.269	0.225	0.272
Al2O3	0.005	0	0	0.02	0.01	0.002	0.031	0.013	0.022	0.008	0	0.04	0	0.001	0	0.023	0.034	0	0.039	0.013	0.049	0.026	0	0.004	0.009	0.01	0.015	0.011	0	0.04	0.028
NiO	0.149	0.168	0.21	0.18	0.195	0.168	0.194	0.135	0.19	0.186	0.16	0.184	0.202	0.131	0.14	0.149	0.111	0.226	0.179	0.181	0.272	0.205	0.155	0.161	0.182	0.169	0.243	0.197	0.126	0.187	0.201
TiO2	0.019	0	0.051	0.009	0.008	0.032	0.009	0.015	0.001	0.03	0.036	0.03	0.014	0.006	0.05	0	0.039	0.009	0.025	0.019	0.049	0.044	0.05	0	0.008	0.006	0.014	0.021	0	0.051	0
Cr2O3	0.006	0.029	0.006	0	0	0.017	0.007	0	0.005	0	0.021	0.006	0	0.007	0.018	0.015	0.034	0.009	0.031	0.013	0.039	0.005	0.01	0.001	0.017	0.003	0.017	0	0	0	0.009
Total	100.913	100.468	100.495	99.829	100.281	100.253	100.271	101.096	100.373	100.074	100.608	100.585	100.265	99.658	100.495	100.185	100.454	100.613	100.803	100.934	100.289	100.7	100.314	100.694	100.484	100.877	101.013	100.32	100.654	101.2	100.021
Si	5.91894	5.8724	5.86431	5.89024	5.88882	5.86496	5.90113	5.85735	5.92618	5.87101	5.89952	5.91476	5.8851	5.89087	5.89881	5.87755	5.9315	5.91109	5.91565	5.901	5.91508	5.86614	5.85929	5.91959	5.89254	5.90324	5.90136	5.92673	5.93287	5.89758	5.9081
Mg	9.92431	9.99557	10.0126	10.1487	10.3433	10.0724	9.92123	9.94777	9.85338	9.9431	9.90723	9.88243	9.92279	9.93239	9.87424	9.94716	9.99011	9.98503	9.93839	9.88263	9.83714	9.91898	9.96029	9.88303	9.90678	9.90713	9.89215	9.83687	9.8372	9.87076	9.87903
Ca	0.0110061	0.0187235	0.0165961	0.0126943	0.0131991	0.0128602	0.0150055	0.0139577	0.0195571	0.0194841	0.0151219	0.0154405	0.0156862	0.014783	0.0171085	0.0207582	0.0111657	0.00713326	0.00987164	0.0120062	0.0092987	0.0104284	0.011436	0.0107221	0.0107577	0.0107076	0.00956227	0.0102782	0.02227	0.0189314	0.0162031
Fe2+	2.17228	2.18452	2.17255	1.99523	1.80576	2.1195	2.1963	2.26365	2.20769	2.23085	2.21354	2.20016	2.22897	2.21786	2.24598	2.21464	2.06751	2.12295	2.14569	2.23871	2.22781	2.26475	2.24175	2.21664	2.23558	2.2187	2.22	2.23318	2.22483	2.24138	2.21949
Mn	0.0296844	0.0306325	0.0312556	0.0334506	0.0320662	0.033845	0.0297845	0.036566	0.0367184	0.0326176	0.0335491	0.0313506	0.0343593	0.0341502	0.0332322	0.0351457	0.0307019	0.0315273	0.0313431	0.0324497	0.0308221	0.0305282	0.0356453	0.029538	0.0322132	0.0318066	0.0357462	0.0343063	0.0345675	0.0287804	0.0351923
Al	0.000881326	0	0	0.00354477	0.00175297	0.000354565	0.00550639	0.00229775	0.00390471	0.00142649	0	0.00708015	0	0.000178881	0	0.0040941	0.00599182	0	0.00687334	0.00229699	0.00870536	0.00461373	0	0.000707686	0.00159758	0.00176682	0.00264755	0.00195439	0	0.00704856	0.00499072
Ni	0.0181074	0.0205373	0.0256549	0.0219954	0.0235674	0.0205342	0.023758	0.0164511	0.0232499	0.0228661	0.0195339	0.0224544	0.0247824	0.0161562	0.0171276	0.018286	0.0134867	0.0275099	0.0217499	0.0220494	0.0333167	0.0250804	0.0190131	0.0196385	0.0222738	0.0205864	0.0295707	0.0241317	0.0153785	0.0227187	0.0247004
Ti	0.00431848	0	0.0116528	0.00205689	0.00180832	0.00731521	0.00206138	0.00341871	0.000228864	0.00689778	0.00822017	0.00684722	0.00321239	0.00138397	0.0114406	0	0.00886248	0.00204895	0.00568138	0.00432893	0.0112253	0.010068	0.011471	0	0.00183114	0.00136695	0.00318634	0.00481115	0	0.0115883	0
Cr	0.00107495	0.00522638	0.00108061	0	0	0.00306327	0.00126379	0	0.000902	0	0.0037797	0.00107945	0	0.00127272	0.00324645	0.00271389	0.00609017	0.00161507	0.0055531	0.0023347	0.00704249	0.00090182	0.00180838	0.000179825	0.00306718	0.000538746	0.00304981	0	0	0	0.00163049
Total	18.0806	18.1276	18.1357	18.1079	18.1103	18.1349	18.096	18.1415	18.0718	18.1283	18.1005	18.0816	18.1149	18.109	18.1012	18.1203	18.0654	18.0889	18.0808	18.0978	18.0804	18.1315	18.1407	18.08	18.1066	18.0958	18.0973	18.0723	18.0671	18.0988	18.0893
U8C (wehrlite)
SiO2	38.232	39.136	39.309	39.218	39.313	39.479	39.1	39.083	39.077	39.019	39.106	38.746	39.316	39.14	39.097
MgO	45.41	43.806	44.288	44.687	45.53	45.609	44.227	44.271	44.215	43.998	43.924	43.583	43.621	44.473	44.351
CaO	0.145	0.112	0.11	0.101	0.077	0.076	0.097	0.08	0.103	0.062	0.09	0.094	0.094	0.089	0.069
FeO	17.301	17.415	16.868	16.584	15.033	15.042	16.778	17.269	17.364	17.181	17.722	17.298	16.863	17.048	16.487
MnO	0.23	0.225	0.281	0.242	0.242	0.232	0.241	0.312	0.274	0.218	0.273	0.251	0.283	0.295	0.226
Al2O3	0.007	0.014	0.034	0	0.006	0	0.02	0.017	0.019	0.025	0.023	0.03	0.009	0.011	0
NiO	0.148	0.17	0.161	0.162	0.127	0.142	0.154	0.139	0.155	0.154	0.173	0.187	0.153	0.152	0.143
TiO2	0.051	0.023	0.046	0	0.019	0.04	0.005	0.012	0.02	0.045	0.032	0	0	0.002	0
Cr2O3	0.026	0	0.031	0	0.009	0.008	0.01	0	0.014	0	0.006	0.035	0	0	0
Total	101.55	100.878	101.051	100.994	100.328	100.58	100.617	101.171	101.207	100.657	101.311	100.189	100.339	101.208	100.373
Si	5.76289	5.92037	5.91849	5.90599	5.91489	5.92206	5.91481	5.89495	5.89325	5.90875	5.89988	5.90449	5.96281	5.89575	5.92073
Mg	10.2045	9.8794	9.94099	10.0326	10.2125	10.1996	9.97416	9.95488	9.94095	9.93292	9.87931	9.90142	9.86284	9.9871	10.0129
Ca	0.0234155	0.0181515	0.0177433	0.0162949	0.0124115	0.0122136	0.0157202	0.0129272	0.0166415	0.0100585	0.0145467	0.0153464	0.0152732	0.0143625	0.0111945
Fe2+	2.18096	2.20323	2.12396	2.08862	1.89156	1.88702	2.1226	2.17833	2.19001	2.17586	2.23602	2.20453	2.13885	2.14761	2.08803
Mn	0.0293616	0.0288266	0.0358314	0.0308647	0.0308365	0.0294736	0.0308759	0.0398552	0.0349963	0.0279585	0.034882	0.0323943	0.0363502	0.0376339	0.0289854
Al	0.00123105	0.00247096	0.00597259	0	0.00105324	0	0.00352988	0.00299162	0.00334312	0.00441697	0.00404849	0.00533387	0.00159254	0.0019332	0
Ni	0.017945	0.0206866	0.019499	0.0196241	0.0153703	0.0171342	0.0187393	0.0168645	0.0188032	0.0187589	0.0209949	0.0229226	0.0186655	0.0184174	0.0174195
Ti	0.0115654	0.00523451	0.0104196	0	0.00430072	0.00902699	0.00113792	0.00272301	0.00453774	0.010252	0.00726317	0	0	0.000453236	0
Cr	0.00464754	0	0.00553499	0	0.00160579	0.00142309	0.00179391	0	0.00250379	0	0.00107346	0.00632499	0	0	0
Total	18.2365	18.0784	18.0784	18.094	18.0846	18.0779	18.0834	18.1035	18.105	18.089	18.098	18.0928	18.0364	18.1033	18.0793
U8LB (well-layered)
SiO2	39.309	39.234	39.201	39.339	39.185	39.379	39.574	39.491	39.396	39.306	39.385	38.994	39.164	39.223	39.335	39.293	39.382	39.511	39.452	39.632
MgO	45.794	45.609	45.484	45.564	45.518	45.914	45.673	45.953	45.685	45.72	46.02	45.19	45.585	45.524	44.802	45.211	45.363	45.606	45.798	45.423
CaO	0.075	0.059	0.081	0.095	0.076	0.075	0.084	0.079	0.04	0.048	0.06	0.075	0.051	0.09	0.299	0.093	0.081	0.087	0.08	0.454
FeO	14.775	14.751	14.983	14.862	14.605	14.562	14.31	14.349	14.337	14.53	14.738	15.024	14.969	15.032	15.118	14.852	15.01	14.119	14.363	14.569
MnO	0.219	0.243	0.225	0.22	0.251	0.217	0.201	0.223	0.194	0.223	0.31	0.249	0.245	0.226	0.266	0.244	0.255	0.245	0.206	0.244
Al2O3	0.037	0.022	0	0.01	0	0.005	0	0.013	0.023	0	0	0.014	0.012	0	0.044	0	0.017	0.003	0	0.055
NiO	0.262	0.281	0.271	0.271	0.282	0.299	0.283	0.275	0.266	0.278	0.226	0.243	0.267	0.241	0.242	0.281	0.285	0.272	0.296	0.257
TiO2	0.032	0.033	0.029	0.016	0	0.047	0.017	0.039	0.01	0.006	0	0.031	0.028	0.056	0.032	0.043	0.02	0.015	0.028	0.05
Cr2O3	0.004	0.03	0	0.02	0	0.051	0	0.021	0	0.006	0.002	0.001	0.011	0.016	0.015	0.027	0.002	0.013	0.014	0
Total	100.507	100.199	100.245	100.361	99.917	100.451	100.125	100.383	99.941	100.105	100.739	99.789	100.293	100.336	100.106	99.974	100.393	99.843	100.195	100.634
Si	5.90226	5.90658	5.90674	5.9154	5.91605	5.90573	5.94654	5.92028	5.93287	5.91795	5.89986	5.90513	5.89823	5.90299	5.93777	5.92963	5.92435	5.9496	5.92709	5.93598
Mg	10.2508	10.2364	10.2173	10.2143	10.2452	10.2655	10.2315	10.2703	10.2568	10.2623	10.2774	10.2023	10.2349	10.214	10.0825	10.1714	10.1735	10.238	10.2575	10.1425
Ca	0.0120645	0.00951584	0.0130755	0.0153041	0.0122927	0.0120501	0.0135225	0.012688	0.00645349	0.0077424	0.00962907	0.0121679	0.00822862	0.014511	0.0483546	0.0150355	0.0130542	0.014035	0.0128761	0.0728491
Fe2+	1.85531	1.8572	1.88805	1.86897	1.84407	1.82639	1.79828	1.79899	1.80566	1.82954	1.84635	1.90274	1.88535	1.89196	1.90855	1.87439	1.88837	1.77802	1.8046	1.8249
Mn	0.027849	0.0309826	0.0287126	0.0280171	0.0320941	0.0275618	0.0255793	0.0283131	0.0247431	0.0284352	0.0393289	0.0319352	0.0312493	0.0288057	0.0340067	0.0311847	0.0324879	0.0312446	0.0262107	0.030951
Al	0.00648177	0.00386421	0	0.00175439	0	0.000874871	0	0.0022738	0.00404116	0	0	0.00247357	0.00210854	0	0.0077493	0	0.00298372	0.000527055	0	0.00961113
Ni	0.0316443	0.0340288	0.0328464	0.0327792	0.0342475	0.0360701	0.0342065	0.0331623	0.0322227	0.0336686	0.0272325	0.0296009	0.0323455	0.0291754	0.0293851	0.0341104	0.034487	0.0329463	0.035771	0.0309633
Ti	0.00722857	0.00747418	0.00657393	0.00361957	0	0.0106043	0.00384308	0.008796	0.00226563	0.00135906	0	0.00706268	0.00634409	0.0126793	0.00726726	0.00976241	0.00452636	0.00339811	0.00632858	0.0112666
Cr	0.000712234	0.00535588	0	0.00356638	0	0.00907016	0	0.00373336	0	0.00107127	0.000355285	0.000179584	0.00196455	0.00285554	0.00268517	0.00483184	0.000356787	0.0023214	0.00249423	0
Total	18.0944	18.0914	18.0933	18.0837	18.0839	18.0938	18.0535	18.0785	18.065	18.082	18.1001	18.0936	18.1007	18.097	18.0582	18.0704	18.0741	18.0501	18.0729	18.0591
L1 (well-layered)*
SiO2	40.64	40.65	41.04	40.87	40.81	40.62	40.35	40.64	40.42	40.73	40.6	40.97	40.8	40.77	40.42	40.37	40.32	40.1	40.84	40.82	40.8	40.54	40.33	40.49	40.18	40.66	40.42
MgO	47.65	48.68	49.12	49.44	48.64	48.4	48.08	47.89	46.78	47.99	48.98	48.82	49.17	48.3	48.12	48.33	48.38	46.07	48.63	48.32	48.3	48.57	48.6	47.96	48.24	47.84	48.14
CaO	0.0819	0.073	0.0722	0.0822	0.1376	0.0602	0.0703	0.2992	0.2113	0.2274	0.0881	0.0389	0.0598	0.079	0.0985	0.0856	0.0415	0.4356	0.0438	0.0905	0.0746	0.0861	0.0508	0.0688	0.0588	0.1098	0.0628
FeO	10.99	9.73	9.46	9.18	10.03	9.98	10.5	10.74	11.95	10.48	9.89	9.63	9.57	10.41	10.72	10.57	10.62	12.17	9.86	10.41	10.21	10.07	10.12	10.95	10.95	10.67	10.96
MnO	0.1827	0.1564	0.1769	0.1661	0.1405	0.1635	0.1789	0.1684	0.171	0.2001	0.1719	0.1228	0.1583	0.2096	0.1733	0.1678	0.1658	0.1691	0.1424	0.2056	0.1704	0.1821	0.1378	0.1772	0.2049	0.1695	0.2426
Al2O3	0	0.0273	0.0325	0.0404	0.0299	0	0.0264	0.0461	0	0	0.025	0	0.0244	0	0.0398	0.0253	0	0.1011	0	0.0276	0	0.0352	0	0	0	0.0264	0.025
NiO	0.3043	0.3093	0.3749	0.3247	0.3309	0.3167	0.3353	0.3606	0.3095	0.3295	0.3331	0.3607	0.3292	0.3282	0.343	0.3428	0.3367	0.3013	0.3331	0.3235	0.3956	0.3303	0.3191	0.3351	0.3136	0.3206	0.3505
TiO2	0	0	0	0	0	0	0	0.0413	0	0	0	0	0	0	0	0	0	0	0	0	0	0.0498	0	0	0.0479	0	0.048
Cr2O3	0	0	0.0297	0	0	0	0	0	0	0	0	0.0381	0	0.0397	0	0	0	0.0881	0	0	0	0	0	0	0.0391	0	0
Total	99.8489	99.626	100.276	100.103	100.119	99.5404	99.5409	100.144	99.8418	99.957	100.088	99.9424	100.112	100.097	99.9146	99.8915	99.864	99.3471	99.8493	100.197	99.9506	99.8635	99.5577	99.9811	99.9473	99.7963	100.201
Si	6.0209	6.00303	6.01165	5.9925	6.00489	6.01037	5.98876	6.00022	6.01807	6.01747	5.97632	6.02292	5.99218	6.00937	5.98291	5.97391	5.96954	6.00767	6.01842	6.01169	6.0189	5.98524	5.97463	5.99369	5.95106	6.01888	5.97174
Mg	10.5244	10.7173	10.7268	10.807	10.6698	10.6766	10.6386	10.541	10.3836	10.57	10.7486	10.6995	10.7659	10.6135	10.6186	10.6621	10.6785	10.2897	10.6838	10.609	10.6225	10.6903	10.7336	10.584	10.6516	10.5576	10.6032
Ca	0.0129991	0.0115493	0.0113304	0.0129121	0.021691	0.00954289	0.0111782	0.0473257	0.0337041	0.0359925	0.0138933	0.0061265	0.00940909	0.0124749	0.0156197	0.0135705	0.00658249	0.0699152	0.00691501	0.0142789	0.0117901	0.0136183	0.00806248	0.0109108	0.00933004	0.017413	0.00994
Fe2+	1.36166	1.20167	1.15889	1.12567	1.23425	1.23497	1.30331	1.32612	1.48796	1.29486	1.2175	1.18394	1.17544	1.28322	1.32701	1.30809	1.31495	1.52481	1.21517	1.28215	1.25964	1.24334	1.2538	1.35558	1.35632	1.32092	1.35419
Mn	0.0229237	0.0195607	0.0219459	0.0206258	0.0175087	0.0204889	0.0224876	0.0210569	0.0215623	0.0250372	0.02143	0.015289	0.0196899	0.0261649	0.0217247	0.0210296	0.0207895	0.0214558	0.0177724	0.025644	0.0212895	0.0227691	0.017289	0.0222151	0.0257019	0.0212499	0.0303553
Al	0	0.00470368	0.00555437	0.00691114	0.00513305	0	0.00457154	0.00794108	0	0	0.00429352	0	0.00418099	0	0.00687328	0.00436803	0	0.0176717	0	0.0047424	0	0.00606325	0	0	0	0.0045595	0.00430933
Ni	0.0362641	0.0367415	0.0441743	0.038296	0.0391654	0.0376944	0.0400308	0.0428259	0.0370672	0.0391582	0.0394412	0.0426535	0.0388912	0.038913	0.0408392	0.0408045	0.0400987	0.0363102	0.0394856	0.0383235	0.046944	0.039226	0.0380257	0.0399014	0.0373618	0.038175	0.0416544
Ti	0	0	0	0	0	0	0	0.0091736	0	0	0	0	0	0	0	0	0	0	0	0	0	0.0110612	0	0	0.0106732	0	0.010669
Cr	0	0	0.00515916	0	0	0	0	0	0	0	0	0.00664205	0	0.00693929	0	0	0	0.0156521	0	0	0	0	0	0	0.00686747	0	0
Total	17.9791	17.9945	17.9855	18.0039	17.9925	17.9896	18.0089	17.9957	17.9819	17.9825	18.0215	17.9771	18.0057	17.9906	18.0136	18.0238	18.0305	17.9832	17.9816	17.9859	17.9811	18.0116	18.0254	18.0063	18.0489	17.9788	18.026
U8A1/2 (well-layered)
SiO2	39.485	39.266	39.393	39.429	39.268	39.545	39.879	39.82	39.629	39.726	39.467	39.552	38.532	39.533	39.314	39.142	39.55	39.491	39.311	39.433	39.589	39.261	39.682	39.673	39.409	39.332	39.128	39.456	39.387	39.56
MgO	46.241	46.696	46.205	46.264	45.028	46.24	47.269	47.831	47.8	47.694	46.994	47.01	46.403	46.658	46.275	46.145	45.858	46.373	46.211	45.915	45.967	46.523	46.498	46.362	46.253	45.771	46.069	46.022	46.089	46.212
CaO	0.051	0.058	0.062	0.165	0.912	0.106	0.107	0.089	0.07	0.097	0.055	0.095	0.076	0.049	0.091	0.071	0.049	0.048	0.083	0.436	0.063	0.078	0.082	0.098	0.09	0.102	0.093	0.077	0.074	0.082
FeO	14.009	14.156	13.848	14.166	14.242	13.715	13.02	11.695	11.659	12.197	12.913	13.226	13.319	13.568	13.895	14.138	14.197	14.402	14.117	14.315	14.02	13.919	13.445	13.733	13.856	14.241	14.244	14.037	14.106	13.884
MnO	0.205	0.191	0.262	0.212	0.202	0.22	0.204	0.204	0.178	0.186	0.167	0.249	0.22	0.228	0.214	0.253	0.232	0.246	0.223	0.243	0.226	0.225	0.241	0.247	0.198	0.234	0.224	0.229	0.244	0.222
Al2O3	0	0.04	0.007	0.012	0.191	0.026	0.037	0.001	0.021	0.037	0.008	0.003	0.005	0.016	0.032	0.036	0.037	0.024	0	0.006	0	0.002	0.03	0.059	0.021	0.014	0.031	0.014	0.019	0
NiO	0.325	0.298	0.273	0.259	0.255	0.199	0.304	0.287	0.253	0.244	0.275	0.248	0.268	0.298	0.286	0.237	0.255	0.261	0.302	0.332	0.262	0.262	0.245	0.271	0.323	0.253	0.233	0.287	0.307	0.289
TiO2	0.063	0.027	0.005	0.049	0.094	0.024	0.045	0.032	0.057	0.022	0.008	0.04	0.047	0.033	0.017	0.022	0.035	0.037	0	0.187	0.01	0.038	0.03	0.019	0.009	0.05	0.024	0.014	0.037	0.024
Cr2O3	0.009	0	0	0.051	0.143	0.042	0.018	0.001	0.027	0	0	0.034	0.007	0.015	0.037	0.006	0.006	0.006	0.015	0.027	0.039	0.027	0.001	0.024	0	0.051	0.035	0.007	0.005	0.016
Total	100.388	100.705	100.05	100.507	100.098	100.051	100.82	99.927	99.61	100.181	99.879	100.383	98.823	100.35	100.107	100.022	100.178	100.845	100.247	100.68	100.127	100.335	100.223	100.443	100.15	99.947	100.022	100.122	100.226	100.249
Si	5.9147	5.86932	5.91715	5.89973	5.90581	5.92852	5.91521	5.92567	5.9128	5.91044	5.91117	5.90085	5.85473	5.90954	5.90186	5.89021	5.93553	5.89656	5.90186	5.89459	5.93975	5.88557	5.93314	5.92717	5.91374	5.91898	5.88915	5.92495	5.9114	5.92702
Mg	10.3265	10.4058	10.3468	10.3201	10.096	10.3347	10.4527	10.6113	10.6324	10.5787	10.4932	10.4559	10.5113	10.3979	10.3565	10.3523	10.2601	10.3226	10.343	10.2323	10.2817	10.3973	10.3646	10.3262	10.3474	10.2687	10.3371	10.303	10.3124	10.3219
Ca	0.00818451	0.00928798	0.00997717	0.0264498	0.146946	0.0170248	0.0170032	0.0141889	0.0111892	0.015461	0.00882518	0.0151842	0.0123715	0.00784715	0.0146354	0.0114464	0.00787828	0.00767828	0.0133498	0.0698236	0.0101264	0.0125269	0.0131349	0.0156856	0.0144688	0.0164446	0.0149958	0.0123875	0.0118985	0.0131618
Fe2+	1.75498	1.7696	1.73958	1.77267	1.79133	1.71955	1.6151	1.45546	1.45481	1.51762	1.61745	1.65021	1.69247	1.69619	1.74447	1.77926	1.78186	1.7984	1.77248	1.78957	1.75916	1.74501	1.68119	1.71586	1.73888	1.79228	1.79292	1.76283	1.77054	1.73964
Mn	0.0260072	0.0241793	0.0333299	0.0268653	0.0257295	0.0279329	0.0256268	0.0257102	0.0224926	0.0234367	0.0211833	0.0314619	0.0283104	0.0288647	0.0272079	0.0322439	0.0294876	0.0311082	0.0283543	0.0307637	0.0287171	0.0285659	0.0305174	0.0312528	0.0251635	0.0298233	0.028553	0.0291237	0.0310146	0.028169
Al	0	0.00697584	0.00122675	0.0020949	0.033515	0.00454772	0.00640314	0.000173621	0.00365565	0.00642262	0.00139796	0.000522195	0.000886381	0.00279048	0.00560476	0.00632056	0.00647859	0.00418097	0	0.00104643	0	0.000349802	0.00523333	0.0102842	0.00367664	0.00245807	0.00544367	0.00245282	0.00332703	0
Ni	0.0391608	0.0358307	0.0329856	0.0311734	0.0308495	0.023998	0.0362716	0.0343546	0.0303646	0.0292013	0.0331314	0.0297622	0.0327557	0.0358325	0.0345363	0.0286882	0.0307837	0.0313479	0.0364711	0.0399208	0.03162	0.0315933	0.0294663	0.0325679	0.0389885	0.0306259	0.028209	0.0346674	0.0370632	0.0348294
Ti	0.0141977	0.00607172	0.0011299	0.0110303	0.0212689	0.00541305	0.0100419	0.00716411	0.0127947	0.0049243	0.00180262	0.00897806	0.0107438	0.00742137	0.00383943	0.00498066	0.00790237	0.00831148	0	0.0420544	0.0022572	0.00857011	0.00674821	0.00427054	0.00203182	0.01132	0.00543441	0.00316283	0.0083544	0.00540963
Cr	0.00159874	0	0	0.00904947	0.0255043	0.0074669	0.00316617	0.000176471	0.00477727	0	0	0.00601536	0.0012613	0.00265902	0.00658688	0.00107072	0.00106783	0.0010624	0.00267056	0.00478623	0.00693896	0.00479984	0.000177308	0.00425207	0	0.00910138	0.00624697	0.00124654	0.000889905	0.00284274
Total	18.0853	18.1271	18.0822	18.0992	18.0769	18.0691	18.0815	18.0742	18.0853	18.0862	18.0881	18.0989	18.1448	18.089	18.0952	18.1065	18.0611	18.1013	18.0981	18.1049	18.0603	18.1143	18.0642	18.0675	18.0844	18.0798	18.108	18.0738	18.0869	18.073
P1 (poikilitic)																	P3 (feldspathic)
SiO2	38.839	38.458	38.815	38.832	38.842	38.922	38.577	38.913	38.342	38.527	38.855	38.58	38.948	38.95	38.752		SiO2	38.807	38.827	39.309	39.122	39.003	38.853	38.722	39.112	38.676	38.904	38.903	38.851	38.956	38.28	39.202
MgO	43.717	44.016	43.911	43.834	43.9	43.623	43.792	43.88	43.557	43.377	43.525	43.617	43.661	43.641	43.395		MgO	44.84	44.408	44.5	44.941	44.606	44.357	44.789	44.401	44.835	44.329	44.127	44.545	44.771	43.536	44.767
CaO	0.1	0.054	0.079	0.09	0.079	0.093	0.083	0.093	0.089	0.091	0.089	0.11	0.096	0.124	0.09		CaO	0.118	0.125	0.139	0.125	0.123	0.082	0.102	0.064	0.13	0.075	0.118	0.124	0.155	0.242	0.076
FeO	17.218	17.472	17.196	16.996	17.355	17.446	17.331	17.792	17.501	17.441	17.233	17.391	16.992	17.268	17.445		FeO	15.999	16.349	15.676	15.865	16.202	16.33	16.113	16.336	16.351	16.192	16.308	16.219	16.464	15.493	16.221
MnO	0.256	0.265	0.3	0.233	0.235	0.276	0.255	0.251	0.215	0.271	0.268	0.228	0.251	0.254	0.273		MnO	0.241	0.239	0.227	0.235	0.253	0.266	0.258	0.246	0.267	0.292	0.212	0.27	0.261	0.231	0.285
Al2O3	0	0	0.043	0.035	0.014	0	0	0.024	0	0.043	0.045	0.002	0.007	0	0.019		Al2O3	0	0	0.022	0.026	0.067	0.021	0.013	0.016	0	0.014	0.012	0.01	0.017	0.056	0.026
NiO	0.234	0.233	0.239	0.212	0.242	0.237	0.295	0.219	0.229	0.245	0.229	0.229	0.247	0.24	0.255		NiO	0.269	0.264	0.249	0.281	0.282	0.271	0.24	0.245	0.292	0.236	0.227	0.24	0.246	0.27	0.279
TiO2	0.001	0.042	0.024	0.052	0.005	0.019	0	0.031	0.014	0.001	0.04	0.019	0.034	0.023	0.022		TiO2	0.014	0.012	0.031	0	0.025	0.048	0.014	0.019	0.057	0.029	0.016	0.005	0.031	0.005	0
Cr2O3	0	0	0.014	0.017	0.034	0.001	0	0.014	0.017	0	0.026	0.041	0	0.013	0.015		Cr2O3	0	0	0	0	0.015	0.001	0.001	0.034	0.022	0	0	0.028	0.002	0	0.049
Total	100.365	100.498	100.583	100.232	100.667	100.597	100.333	101.172	99.933	99.995	100.244	100.157	100.202	100.477	100.229		Total	100.288	100.212	100.122	100.595	100.536	100.18	100.237	100.42	100.551	100.042	99.907	100.259	100.87	98.108	100.856
Si	5.90837	5.85355	5.89095	5.9041	5.89274	5.91138	5.87929	5.88415	5.87022	5.8929	5.91374	5.88614	5.9246	5.91671	5.90865		Si	5.87947	5.89413	5.94479	5.90091	5.89459	5.89677	5.87225	5.91669	5.85337	5.90865	5.91817	5.8907	5.87681	5.9196	5.9039
Mg	9.9146	9.98776	9.93537	9.93574	9.929	9.87721	9.94984	9.89191	9.94175	9.89118	9.87595	9.92086	9.9013	9.88309	9.86412		Mg	10.1279	10.0501	10.033	10.1057	10.0502	10.0364	10.1261	10.0135	10.1159	10.0371	10.0077	10.069	10.0691	10.0368	10.0511
Ca	0.0162975	0.00880539	0.012845	0.0146598	0.01284	0.0151321	0.0135518	0.0150658	0.0145979	0.0149117	0.014512	0.0179797	0.0156447	0.0201798	0.0147014		Ca	0.0191528	0.0203291	0.0225207	0.020199	0.0199151	0.0133329	0.0165718	0.0103722	0.021078	0.0122033	0.0192313	0.0201423	0.0250508	0.040092	0.0122621
Fe2+	2.19051	2.22402	2.18261	2.1611	2.20193	2.21592	2.20894	2.24997	2.24082	2.231	2.19351	2.219	2.16163	2.19371	2.22448		Fe2+	2.02714	2.07558	1.98264	2.00125	2.0478	2.07271	2.04356	2.0667	2.06953	2.05664	2.07476	2.05661	2.07714	2.00364	2.04302
Mn	0.0329821	0.03416	0.0385608	0.0300026	0.0301941	0.0355011	0.0329136	0.0321441	0.0278777	0.0351052	0.0345453	0.0294606	0.032336	0.0326772	0.0352529		Mn	0.0309231	0.0307271	0.0290743	0.0300196	0.0323828	0.0341908	0.0331364	0.0315168	0.0342227	0.0375592	0.0273136	0.0346711	0.0333462	0.0302532	0.0363508
Al	0	0	0.00761412	0.00620865	0.00247805	0	0	0.00423414	0	0.00767357	0.00799085	0.000356011	0.00124233	0	0.00337997		Al	0	0	0.00388179	0.00457548	0.011814	0.00371855	0.00230014	0.00282393	0	0.00248078	0.00212986	0.00176901	0.00299214	0.0101035	0.00456845
Ni	0.0286341	0.028527	0.0291777	0.0259279	0.0295324	0.0289541	0.0361648	0.0266379	0.0282022	0.0301438	0.0280361	0.0281042	0.030223	0.0293259	0.0312753		Ni	0.0327829	0.0322372	0.0302908	0.0340935	0.0342825	0.0330846	0.0292769	0.0298128	0.035548	0.0288319	0.0277778	0.0292714	0.0298518	0.0335855	0.0337989
Ti	0.000228863	0.00961741	0.00547991	0.0118944	0.0011412	0.00434134	0	0.00705223	0.00322466	0.000230112	0.00915908	0.00436112	0.00778088	0.00525626	0.00504653		Ti	0.00319104	0.00274058	0.00705314	0	0.00568423	0.0109599	0.00319412	0.00432413	0.0129782	0.00662626	0.00366185	0.00114054	0.00703567	0.00116323	0
Cr	0	0	0.00251971	0.00306513	0.0061169	0.000180107	0	0.00251046	0.00308649	0	0.00469272	0.00741803	0	0.00234181	0.0027122		Cr	0	0	0	0	0.00268833	0.000179981	0.000179838	0.00609935	0.00394842	0	0	0.00503453	0.000357794	0	0.00875111
Total	18.0916	18.1464	18.1051	18.0927	18.106	18.0886	18.1207	18.1137	18.1298	18.1031	18.0821	18.1137	18.0748	18.0833	18.0896		Total	18.1205	18.1059	18.0532	18.0967	18.0993	18.1013	18.1266	18.0819	18.1466	18.0901	18.0807	18.1084	18.1216	18.0752	18.0937
Unit 7
U7A (well-layered)
SiO2	38.987	38.988	38.989	39.026	39.37	38.935	39.122	39.078	39.209	39.227	39.239	39.473	39.304	39.622	39.45	39.462	39.514	39.591	39.322	39.517	39.435	39.174	39.2	39.129	38.596	39.416	39.132	39.227	39.158	39.479
MgO	45.421	44.977	45.174	45.171	44.648	44.614	45.215	45.33	45.699	45.7	46.307	45.882	46.39	46.772	46.466	46.494	46.622	46.754	47.244	46.771	46.958	46.866	46.721	45.567	45.286	45.988	44.725	45.038	44.911	45.391
CaO	0.043	0.09	0.093	0.069	0.058	0.079	0.082	0.083	0.047	0.061	0.061	0.104	0.095	0.07	0.082	0.067	0.086	0.046	0.056	0.097	0.058	0.047	0.048	0.069	0.08	0.056	0.066	0.074	0.09	0.062
FeO	14.511	14.866	15.352	15.541	15.479	15.645	15.162	15.037	14.266	14.011	13.691	13.512	13.391	13.147	13.197	13.479	13.419	12.985	13.012	12.649	13.047	12.89	13.423	14.294	14.706	13.838	16.019	15.224	15.594	14.852
MnO	0.19	0.192	0.181	0.207	0.248	0.255	0.271	0.219	0.197	0.235	0.203	0.223	0.248	0.207	0.233	0.209	0.207	0.211	0.19	0.189	0.218	0.215	0.223	0.21	0.223	0.231	0.251	0.217	0.261	0.229
Al2O3	0.012	0.017	0.037	0.015	0.032	0.021	0.029	0.015	0.066	0.009	0.045	0.054	0.04	0.03	0.014	0.001	0.012	0.021	0.002	0.049	0.021	0	0	0.05	0.021	0.038	0.024	0.037	0.014	0.04
NiO	0.296	0.308	0.334	0.325	0.272	0.259	0.302	0.308	0.313	0.291	0.3	0.296	0.352	0.316	0.311	0.314	0.293	0.349	0.366	0.317	0.332	0.336	0.329	0.262	0.293	0.281	0.307	0.278	0.357	0.293
TiO2	0.015	0.04	0.03	0.039	0.023	0.068	0.012	0	0	0.01	0	0.003	0.033	0.028	0.06	0.014	0.021	0.006	0.021	0.014	0.002	0.011	0.023	0.042	0.012	0.027	0.042	0.026	0.035	0.018
Cr2O3	0.005	0.016	0.036	0	0	0.003	0.026	0.019	0.032	0	0	0	0.03	0.034	0	0	0.057	0.021	0	0.003	0	0	0.027	0.019	0	0.001	0.011	0.03	0.018	0
Total	99.48	99.438	100.16	100.354	100.107	99.808	100.183	100.07	99.797	99.534	99.846	99.544	99.82	100.164	99.753	100.026	100.153	99.957	100.192	99.589	100.069	99.539	99.944	99.581	99.205	99.848	100.524	100.095	100.385	100.346
Si	5.91015	5.91934	5.89113	5.89121	5.94903	5.90979	5.90551	5.90297	5.91457	5.92735	5.90351	5.94748	5.90605	5.92082	5.9227	5.91801	5.9131	5.92669	5.87961	5.92867	5.90267	5.89393	5.88553	5.91441	5.87871	5.92888	5.90722	5.92269	5.91009	5.93512
Mg	10.265	10.1802	10.1758	10.1657	10.0579	10.0955	10.1752	10.2082	10.2771	10.2948	10.3864	10.3062	10.3923	10.4197	10.4	10.3949	10.4011	10.4342	10.5314	10.461	10.4785	10.5121	10.4577	10.2681	10.2832	10.3126	10.0653	10.1377	10.1053	10.1732
Ca	0.00698343	0.0146388	0.0150543	0.0111589	0.00938924	0.0128464	0.0132609	0.0134319	0.00759552	0.00987477	0.00983205	0.0167876	0.0152935	0.0112064	0.0131889	0.0107645	0.0137875	0.00737727	0.00897063	0.0155908	0.00930072	0.00757577	0.0077208	0.0111734	0.0130542	0.00902423	0.0106737	0.0119698	0.0145525	0.00998566
Fe2+	1.83967	1.88756	1.93993	1.96197	1.95608	1.98596	1.91406	1.8996	1.79971	1.77055	1.72263	1.70261	1.68282	1.64299	1.65696	1.69051	1.67938	1.62563	1.62712	1.58706	1.63321	1.6219	1.68544	1.80688	1.87326	1.74075	2.02232	1.92232	1.96832	1.86729
Mn	0.0243933	0.0246878	0.0231619	0.0264643	0.0317374	0.0327801	0.0346453	0.0280169	0.0251677	0.0300734	0.0258659	0.0284562	0.031561	0.0261972	0.0296256	0.0265449	0.0262345	0.0267508	0.0240605	0.0240145	0.0276351	0.0273958	0.0283559	0.0268826	0.0287662	0.0294273	0.0320895	0.027748	0.0333621	0.0291566
Al	0.00212239	0.00301132	0.00652265	0.00264184	0.00564152	0.00371892	0.0051074	0.00264359	0.0116157	0.00158666	0.00789897	0.00949275	0.00701271	0.00523037	0.00245226	0.000174969	0.00209513	0.00366775	0.000348906	0.00857699	0.00366734	0	0	0.00881756	0.00373185	0.00666882	0.00422695	0.0065178	0.00246528	0.00701598
Ni	0.0360942	0.037615	0.0405948	0.039464	0.0330611	0.0316227	0.03667	0.0374245	0.0379795	0.0353701	0.0363062	0.035875	0.0425472	0.037984	0.0375579	0.0378786	0.0352695	0.0420251	0.0440211	0.0382561	0.0399735	0.0406644	0.039734	0.0318553	0.0358984	0.0339996	0.0372784	0.0337634	0.043342	0.0354322
Ti	0.00342094	0.00913648	0.00681953	0.0088571	0.00522859	0.0155281	0.00272517	0	0	0.00227327	0	0.000680034	0.0074602	0.00629477	0.0135519	0.00315865	0.00472781	0.00135127	0.00472398	0.00315993	0.000450373	0.00248987	0.00519521	0.00955077	0.00274977	0.00610999	0.00953842	0.00590586	0.00794727	0.0040711
Cr	0.000898845	0.0028807	0.00645053	0	0	0.000539995	0.00465421	0.00340352	0.00572432	0	0	0	0.00534586	0.00602505	0	0	0.0101152	0.00372796	0	0.000533741	0	0	0.00480728	0.00340567	0	0.000178376	0.00196915	0.00537145	0.00322168	0
Total	18.0888	18.0791	18.1055	18.1074	18.0481	18.0883	18.0919	18.0957	18.0794	18.0718	18.0924	18.0476	18.0903	18.0765	18.076	18.0819	18.0858	18.0714	18.1202	18.0669	18.0954	18.1061	18.1145	18.081	18.1194	18.0677	18.0906	18.074	18.0886	18.0613
U7B (well-layered)
SiO2	39.796	39.839	40.087	39.784	39.425	39.69	39.475	39.534	39.788	39.602	39.72	39.621	39.762	39.466	39.511	39.567	39.214	39.44	39.881	39.944	39.568	39.349	39.764	39.92	39.741	39.648	39.935
MgO	48.226	48.087	47.971	47.732	47.472	47.621	47.676	47.773	47.997	47.77	47.865	47.544	47.557	47.414	47.494	47.099	46.336	47.804	47.703	47.576	47.787	48.021	47.836	47.901	48.248	48.132	48.12
CaO	0.108	0.075	0.056	0.12	0.095	0.059	0.087	0.07	0.085	0.086	0.092	0.077	0.075	0.088	0.056	0.087	0.627	0.084	0.097	0.362	0.087	0.079	0.118	0.114	0.076	0.107	0.063
FeO	12.63	12.708	12.891	12.856	13.128	13.031	12.8	12.855	12.867	13.005	12.993	13.308	13.3	13.73	13.592	13.593	15.761	13.525	13.304	12.755	12.814	12.578	12.585	12.905	13.005	12.855	12.777
MnO	0.139	0.188	0.198	0.202	0.21	0.177	0.246	0.281	0.177	0.187	0.218	0.191	0.204	0.231	0.25	0.203	0.183	0.217	0.22	0.178	0.188	0.188	0.179	0.18	0.246	0.196	0.201
Al2O3	0.018	0.027	0.007	0.023	0.017	0.03	0.022	0.031	0.021	0.028	0.008	0.001	0.031	0.008	0	0.043	0.044	0.014	0.028	0.087	0.012	0.04	0.026	0.044	0.026	0.078	0.033
NiO	0.336	0.327	0.346	0.352	0.306	0.345	0.347	0.322	0.295	0.333	0.292	0.315	0.31	0.345	0.39	0.301	0.277	0.256	0.325	0.342	0.35	0.338	0.299	0.307	0.328	0.325	0.315
TiO2	0.024	0.016	0.004	0.021	0.029	0.013	0.048	0.019	0	0	0.006	0.013	0.023	0.011	0.003	0.042	0	0.004	0.02	0.017	0	0.025	0.015	0.032	0.013	0.029	0.013
Cr2O3	0.001	0	0	0.013	0.012	0.014	0.043	0.006	0.037	0.027	0.02	0	0	0.02	0	0.007	0.271	0.027	0.009	0.007	0.018	0.032	0.006	0.009	0.035	0.049	0
Total	101.278	101.267	101.56	101.103	100.694	100.98	100.744	100.891	101.267	101.038	101.214	101.07	101.262	101.313	101.296	100.942	102.713	101.371	101.587	101.268	100.824	100.65	100.828	101.412	101.718	101.419	101.457
Si	5.8731	5.88141	5.90255	5.88848	5.86919	5.88538	5.86721	5.86768	5.87816	5.87072	5.87613	5.87812	5.88567	5.85687	5.8613	5.88456	5.8046	5.84294	5.88481	5.90002	5.87387	5.84863	5.89235	5.88855	5.85331	5.85266	5.88496
Mg	10.6105	10.5834	10.5303	10.5325	10.5358	10.5273	10.5641	10.5707	10.5713	10.5573	10.5566	10.5156	10.4946	10.49	10.5036	10.4428	10.2253	10.5581	10.4939	10.4765	10.5758	10.6409	10.5676	10.5338	10.5942	10.5923	10.5716
Ca	0.0170755	0.011862	0.00883377	0.0190282	0.0151514	0.00937275	0.0138532	0.0111305	0.0134533	0.0136582	0.0145812	0.0122384	0.0118935	0.0139909	0.00889991	0.0138619	0.0994307	0.013332	0.0153342	0.0572839	0.0138363	0.0125797	0.0187328	0.0180154	0.0119922	0.0169215	0.00994609
Fe2+	1.55882	1.56897	1.5874	1.59135	1.63444	1.61597	1.59105	1.59563	1.58976	1.61231	1.60752	1.65116	1.64643	1.70403	1.68625	1.69067	1.9511	1.6757	1.64177	1.5756	1.59085	1.56349	1.55961	1.59199	1.60191	1.58697	1.57464
Mn	0.0173733	0.0235055	0.0246911	0.0253212	0.0264767	0.0222282	0.0309659	0.0353216	0.0221463	0.0234776	0.0273135	0.0239986	0.0255739	0.0290331	0.031409	0.0255691	0.0229415	0.0272266	0.0274933	0.0222669	0.0236361	0.0236656	0.0224642	0.0224869	0.0306857	0.0245034	0.0250856
Al	0.00309931	0.00465053	0.00120254	0.00397181	0.00295271	0.00519015	0.00381502	0.00536813	0.00361971	0.00484281	0.00138082	0.000173093	0.00535371	0.00138515	0	0.00746131	0.00759887	0.00241985	0.00482047	0.0149929	0.00207839	0.00693658	0.00449508	0.00757243	0.00446788	0.0134336	0.00567373
Ni	0.0398873	0.0388319	0.0409807	0.0419088	0.0366433	0.0411509	0.0414865	0.0384432	0.0350573	0.0397087	0.0347482	0.0375916	0.0369111	0.041184	0.046538	0.0360093	0.0329821	0.0305072	0.038576	0.0406345	0.0417942	0.0404115	0.03564	0.036427	0.0388601	0.0385907	0.0373394
Ti	0.00532863	0.00355361	0.000886079	0.00467617	0.00649502	0.0029001	0.0107331	0.00424254	0	0	0.0013354	0.00290157	0.00512191	0.0024559	0.000669535	0.00939738	0	0.00089152	0.00443989	0.0037777	0	0.00559032	0.003344	0.0071014	0.0028806	0.00644031	0.0028821
Cr	0.00017501	0	0	0.00228178	0.00211848	0.00246183	0.00757904	0.00105605	0.00648227	0.0047465	0.00350872	0	0	0.00351972	0	0.00123457	0.0475704	0.00474345	0.00157487	0.00122613	0.00316876	0.00564036	0.00105435	0.00157433	0.00611318	0.00857757	0
Total	18.1253	18.1162	18.0968	18.1095	18.1293	18.1119	18.1308	18.1296	18.12	18.1268	18.1232	18.1218	18.1116	18.1424	18.1387	18.1116	18.1915	18.1558	18.1127	18.0923	18.1251	18.1478	18.1053	18.1076	18.1444	18.1404	18.1121
U7P1 (well-layered)
SiO2	39.732	39.404	39.65	39.809	39.826	39.497	39.693	39.344	39.677	39.336	37.789	39.504	39.335	39.472	39.658	39.817	39.573	39.613	39.742	39.522	39.327	39.771	39.575	39.527	39.49
MgO	47.564	47.342	47.033	47.174	46.94	47.071	46.641	46.795	46.541	46.998	44.679	47.098	47.169	47.099	47.335	47.179	47.229	47.717	47.262	47.439	47.229	47.173	46.843	47.179	44.458
CaO	0.114	0.057	0.08	0.083	0.076	0.098	0.066	0.068	0.101	0.065	0.101	0.057	0.052	0.074	0.099	0.064	0.077	0.06	0.076	0.051	0.074	0.079	0.057	0.073	0.057
FeO	13.714	13.829	13.705	13.726	13.584	13.703	13.641	13.817	13.765	13.543	13.845	13.781	13.719	13.788	13.867	13.505	13.72	13.332	13.804	13.656	13.589	13.694	13.755	13.499	13.834
MnO	0.243	0.19	0.218	0.211	0.216	0.234	0.198	0.199	0.189	0.174	0.2	0.222	0.229	0.211	0.174	0.207	0.184	0.218	0.191	0.209	0.156	0.167	0.233	0.189	0.199
Al2O3	0.022	0.029	0.018	0.003	0.014	0.008	0.017	0.001	0.038	0.03	0.089	0.007	0.029	0.008	0.037	0.026	0.02	0	0	0.003	0	0.016	0.005	0.028	0.046
NiO	0.294	0.252	0.276	0.266	0.243	0.283	0.247	0.298	0.255	0.25	0.274	0.285	0.246	0.257	0.236	0.226	0.264	0.221	0.208	0.22	0.228	0.275	0.253	0.222	0.281
TiO2	0.022	0.014	0.035	0	0.035	0.018	0.024	0.019	0.033	0.008	0.044	0.025	0.001	0.038	0.024	0.038	0.031	0.033	0.033	0.011	0.038	0.023	0.057	0.02	0.017
Cr2O3	0.003	0	0.001	0.021	0	0.022	0	0.018	0.005	0.03	0	0.007	0	0.007	0.011	0.005	0.016	0.028	0	0.009	0.013	0	0.02	0.018	0
Total	101.708	101.117	101.016	101.293	100.934	100.934	100.527	100.559	100.604	100.434	97.021	100.986	100.78	100.954	101.441	101.067	101.114	101.222	101.316	101.12	100.654	101.198	100.798	100.755	98.382
Si	5.86875	5.85757	5.89382	5.89993	5.91737	5.87949	5.9232	5.88179	5.92024	5.879	5.87065	5.87841	5.86491	5.87544	5.87385	5.90617	5.87785	5.86778	5.88961	5.86856	5.86621	5.89816	5.89689	5.88505	6.0217
Mg	10.4739	10.4918	10.4227	10.423	10.3975	10.4461	10.3761	10.4293	10.3529	10.4717	10.3478	10.4483	10.4849	10.4517	10.452	10.433	10.4581	10.5374	10.4418	10.5015	10.5027	10.4296	10.4057	10.472	10.1066
Ca	0.0180398	0.00907766	0.0127399	0.0131785	0.0120975	0.0156287	0.0105514	0.0108909	0.0161452	0.0104076	0.0168099	0.0090869	0.0083063	0.0118006	0.015709	0.0101704	0.0122527	0.00952158	0.0120663	0.00811307	0.0118255	0.0125516	0.00909911	0.011644	0.0093117
Fe2+	1.69408	1.71922	1.70371	1.70127	1.68792	1.7059	1.70236	1.72746	1.71767	1.69275	1.79878	1.715	1.71068	1.71639	1.71767	1.67531	1.70426	1.65156	1.71082	1.69582	1.69519	1.69841	1.71406	1.68082	1.76418
Mn	0.0303984	0.0239204	0.0274441	0.0264842	0.0271803	0.0295005	0.0250234	0.0251955	0.0238837	0.0220243	0.0263142	0.0279776	0.0289172	0.0265994	0.0218263	0.0260044	0.023146	0.0273483	0.0239723	0.0262832	0.0197074	0.0209751	0.0294033	0.0238318	0.0256994
Al	0.00379134	0.00502968	0.0031217	0.000518743	0.00242692	0.00138941	0.00295976	0.00017442	0.0066153	0.00523119	0.0161316	0.0012153	0.00504482	0.00138933	0.00639381	0.00449962	0.00346589	0	0	0.000519732	0	0.00276844	0.000869235	0.00486384	0.0081838
Ni	0.0349317	0.0301332	0.0330012	0.0317114	0.0290426	0.0338867	0.0296488	0.0358356	0.0306061	0.0300553	0.0342404	0.0341139	0.0295043	0.0307717	0.0281172	0.0269658	0.0315421	0.0263327	0.0247952	0.0262774	0.027357	0.0328057	0.0303242	0.0265874	0.0344672
Ti	0.00488882	0.00313099	0.00782705	0	0.00782359	0.0040311	0.00538803	0.00427328	0.00740783	0.00179879	0.0102837	0.00559674	0.000224315	0.00850963	0.00534786	0.00848002	0.00692719	0.00735404	0.00735745	0.00245732	0.00852759	0.00513161	0.0127777	0.00447984	0.00389993
Cr	0.000525488	0	0.000176275	0.00369081	0	0.0038836	0	0.0031911	0.000884722	0.00531705	0	0.00123525	0	0.00123562	0.00193206	0.000879515	0.00281822	0.00491847	0	0.00158479	0.00229957	0	0.00353401	0.00317808	0
Total	18.1293	18.1398	18.1046	18.0998	18.0814	18.1198	18.0753	18.1181	18.0763	18.1183	18.121	18.121	18.1325	18.1238	18.1229	18.0915	18.1204	18.1322	18.1104	18.1312	18.1338	18.1004	18.1027	18.1124	17.9741
U7P2 (well-layered)
SiO2	39.538	39.462	39.75	39.547	39.618	39.656	39.571	39.807	39.789	40.12	39.661	39.586	39.23	39.795	39.772	39.597	40.256	39.467	39.97	39.763	39.741	39.806
MgO	47.239	47.6	47.422	47.256	47.044	47.097	46.848	47.412	47.573	47.253	47.592	47.418	47.047	47.312	47.221	47.281	47.715	47.449	47.275	46.975	47.271	47.568
CaO	0.069	0.094	0.081	0.081	0.105	0.078	0.093	0.065	0.082	0.058	0.072	0.088	0.081	0.122	0.07	0.09	0.062	0.072	0.069	0.081	0.097	0.106
FeO	13.514	13.49	13.494	13.605	13.411	13.484	13.411	13.426	13.311	13.341	13.529	13.575	13.611	13.648	13.515	13.673	13.667	13.484	13.614	13.489	13.383	13.507
MnO	0.219	0.184	0.237	0.242	0.217	0.21	0.175	0.222	0.21	0.208	0.234	0.188	0.228	0.235	0.222	0.227	0.19	0.218	0.2	0.213	0.184	0.214
Al2O3	0.033	0.003	0.012	0.01	0.023	0.003	0.014	0.038	0.015	0.031	0.007	0.007	0.033	0.014	0	0	0	0	0.02	0.057	0.009	0.027
NiO	0.243	0.261	0.239	0.201	0.256	0.232	0.297	0.237	0.254	0.264	0.258	0.241	0.264	0.253	0.226	0.222	0.264	0.262	0.272	0.25	0.228	0.191
TiO2	0.03	0.004	0.038	0.031	0.045	0.029	0	0.054	0.023	0	0.041	0.039	0.031	0.052	0.027	0.015	0	0.043	0.047	0.05	0.04	0
Cr2O3	0	0	0.035	0.034	0.01	0	0	0	0.048	0.047	0.003	0.007	0.001	0.01	0.031	0.016	0.015	0	0	0	0.036	0.032
Total	100.885	101.098	101.308	101.007	100.729	100.789	100.409	101.261	101.305	101.322	101.397	101.149	100.526	101.441	101.084	101.121	102.169	100.995	101.467	100.878	100.989	101.451
Si	5.88068	5.85901	5.8859	5.87768	5.89816	5.9005	5.90939	5.89291	5.88664	5.92892	5.87035	5.87391	5.86325	5.88881	5.90064	5.87983	5.90792	5.86558	5.90791	5.9097	5.89816	5.88421
Mg	10.4746	10.536	10.4684	10.4707	10.4413	10.4472	10.4299	10.4637	10.4928	10.4104	10.5017	10.4895	10.4828	10.4375	10.4444	10.4668	10.4396	10.5131	10.4173	10.4083	10.4592	10.4828
Ca	0.0109947	0.0149518	0.0128494	0.0128973	0.0167469	0.0124336	0.0148789	0.0103087	0.0129969	0.00918258	0.0114171	0.0139891	0.0129696	0.0193411	0.0111261	0.0143175	0.00974805	0.0114639	0.0109262	0.0128971	0.0154231	0.0167868
Fe2+	1.68097	1.67502	1.67101	1.69104	1.66974	1.67789	1.67491	1.66219	1.64694	1.64879	1.67467	1.68457	1.70127	1.68901	1.67688	1.69797	1.67742	1.67594	1.68287	1.6766	1.6611	1.66979
Mn	0.0275864	0.0231367	0.029721	0.0304612	0.0273604	0.0264629	0.0221331	0.0278331	0.0263125	0.0260325	0.0293329	0.0236255	0.0288598	0.0294514	0.0278942	0.0285475	0.0236155	0.0274392	0.0250362	0.0268105	0.0231278	0.0267912
Al	0.00572654	0.000519675	0.00207311	0.00173403	0.00399501	0.000520795	0.00243926	0.00656325	0.00258917	0.00534492	0.00120882	0.00121185	0.00575439	0.00241709	0	0	0	0	0.00344902	0.00988385	0.00155842	0.00465659
Ni	0.0290728	0.0311712	0.028467	0.0240301	0.0306571	0.0277674	0.0356771	0.0282219	0.0302278	0.0313824	0.0307176	0.0287654	0.0317389	0.0301153	0.026971	0.0265169	0.0311656	0.0313217	0.0323397	0.0298878	0.0272195	0.0227112
Ti	0.0067129	0.000893472	0.00846517	0.00693155	0.0100789	0.00649164	0	0.0120265	0.00511928	0	0.00912978	0.00870615	0.00697041	0.0115765	0.00602646	0.00335097	0	0.00961439	0.0104514	0.0111798	0.00893129	0
Cr	0	0	0.00614582	0.00599249	0.00176547	0	0	0	0.00842136	0.00823661	0.000526572	0.00123174	0.000177238	0.00175483	0.00545406	0.00281747	0.00261055	0	0	0	0.00633602	0.00560952
Total	18.1164	18.1407	18.113	18.1214	18.0998	18.0992	18.0894	18.1037	18.112	18.0683	18.129	18.1255	18.1338	18.1099	18.0994	18.1202	18.0921	18.1344	18.0903	18.0852	18.101	18.1134
U7P3 (harrisite)
SiO2	40.004	39.574	39.39	39.563	39.628	39.809	38.998	39.454	39.519	39.397	39.666	39.497	39.514	39.619	39.256	39.366	39.657	39.581	39.627	39.791	39.539	39.48	39.509	39.488	39.817	39.664	39.462	39.493	39.784	40.17
MgO	46.927	46.794	46.591	46.998	46.768	46.833	46.093	46.628	46.431	46.971	46.514	45.914	46.329	46.834	46.481	47.174	46.946	46.734	46.503	46.466	46.81	46.893	47.105	47.25	47.008	47.122	47.092	47.242	46.622	46.456
CaO	0.074	0.061	0.186	0.038	0.055	0.054	0.104	0.098	0.191	0.049	0.045	0.172	0.082	0.04	0.066	0.025	0.044	0.053	0.071	0.065	0.044	0.063	0.057	0.067	0.092	0.068	0.095	0.059	0.134	0.094
FeO	13.772	13.944	14.217	13.828	14.237	14.369	14.198	14.569	14.512	14.145	14.011	14.393	14.348	14.464	14.614	14.174	14.001	14.396	14.452	14.636	14.53	14.744	14.513	13.552	13.857	14.34	13.974	14.021	14.092	14.035
MnO	0.204	0.191	0.201	0.208	0.223	0.191	0.206	0.19	0.188	0.156	0.171	0.204	0.211	0.251	0.214	0.185	0.197	0.211	0.223	0.224	0.187	0.261	0.207	0.203	0.166	0.197	0.221	0.211	0.19	0.218
Al2O3	0.012	0.019	0	0.038	0.013	0.033	0.137	0.029	0.017	0.022	0.044	0	0	0.007	0.002	0.007	0.01	0.025	0.03	0.026	0.017	0.024	0.02	0.025	0.01	0.011	0.019	0.016	0	0.124
NiO	0.331	0.351	0.331	0.364	0.322	0.341	0.341	0.372	0.366	0.337	0.374	0.36	0.288	0.34	0.39	0.33	0.331	0.321	0.326	0.286	0.341	0.343	0.392	0.364	0.321	0.413	0.35	0.364	0.333	0.391
TiO2	0.035	0.026	0.048	0.033	0.06	0	0.03	0.039	0.026	0.017	0.025	0.014	0.013	0.01	0.031	0.019	0.008	0.011	0.033	0.002	0.035	0	0.044	0.042	0.023	0.035	0.011	0.031	0.011	0.03
Cr2O3	0	0.006	0.003	0	0	0.01	0.012	0.017	0.037	0	0.019	0.061	0.007	0	0.006	0	0.019	0	0.006	0.017	0	0.03	0.008	0.049	0.043	0.008	0	0.047	0	0.041
Total	101.359	100.966	100.967	101.07	101.306	101.64	100.119	101.396	101.287	101.094	100.869	100.615	100.792	101.565	101.06	101.28	101.213	101.332	101.271	101.513	101.503	101.838	101.855	101.04	101.337	101.858	101.224	101.484	101.166	101.559
Si	5.92369	5.89337	5.87764	5.88362	5.8888	5.89696	5.86996	5.87036	5.88497	5.86669	5.91202	5.9164	5.90417	5.87995	5.86452	5.85355	5.89171	5.88464	5.89597	5.90762	5.87296	5.8546	5.85163	5.8699	5.90232	5.86802	5.86662	5.85781	5.91411	5.94202
Mg	10.3594	10.3889	10.3644	10.4198	10.3609	10.3425	10.3431	10.343	10.3079	10.4276	10.3354	10.2533	10.3201	10.3623	10.3521	10.4575	10.3979	10.3584	10.315	10.2846	10.3656	10.367	10.4009	10.4711	10.3885	10.3931	10.4371	10.4464	10.3323	10.2447
Ca	0.0117393	0.00973208	0.0297339	0.00605425	0.00875608	0.00856964	0.0167706	0.0156215	0.0304715	0.00781714	0.00718542	0.0276022	0.0131263	0.00635992	0.0105631	0.00398254	0.0070032	0.00844172	0.0113173	0.0103386	0.00700174	0.0100088	0.00904436	0.01067	0.0146105	0.0107777	0.0151305	0.00937539	0.0213407	0.0148964
Fe2+	1.70549	1.73662	1.77414	1.7198	1.76932	1.78007	1.78724	1.81287	1.80729	1.76156	1.74643	1.80305	1.79293	1.79524	1.82583	1.7626	1.73958	1.78994	1.79827	1.81724	1.80493	1.82852	1.79764	1.68474	1.71786	1.77422	1.73737	1.73923	1.75193	1.73623
Mn	0.0255834	0.0240894	0.0254011	0.0261973	0.0280652	0.0239618	0.0262602	0.0239423	0.0237102	0.019674	0.021585	0.0258799	0.0267011	0.0315488	0.0270757	0.0232975	0.0247872	0.0265677	0.0281001	0.0281653	0.023524	0.0327793	0.0259651	0.0255565	0.0208402	0.0246831	0.0278253	0.0265055	0.0239207	0.0273104
Al	0.00207317	0.00330121	0	0.00659332	0.00225389	0.0057033	0.024059	0.00503427	0.0029536	0.00382224	0.0076513	0	0	0.00121209	0.000348596	0.0012144	0.00173335	0.00433649	0.00520776	0.00450366	0.00294609	0.00415238	0.00345602	0.00433582	0.0017295	0.00189869	0.00329555	0.00276886	0	0.0214003
Ni	0.0394261	0.0420464	0.0397295	0.0435436	0.03849	0.040632	0.0412871	0.044523	0.0438416	0.0403671	0.0448391	0.0433774	0.0346153	0.0405897	0.0468661	0.0394711	0.0395564	0.0383889	0.0390166	0.0341555	0.040743	0.0409149	0.0467019	0.0435246	0.038276	0.0491487	0.0418547	0.0434294	0.0398192	0.046524
Ti	0.0077971	0.0058251	0.0107754	0.00738321	0.0134138	0	0.00679344	0.00873	0.00582489	0.00380851	0.00560575	0.00315499	0.00292232	0.00223278	0.0069673	0.00425038	0.00178808	0.00246038	0.00738676	0.000446718	0.00782124	0	0.00980415	0.00939272	0.00512931	0.00779003	0.00246024	0.00691757	0.00246009	0.00667621
Cr	0	0.0010596	0.000530853	0	0	0.00175664	0.00214195	0.00299957	0.00653395	0	0.0033582	0.0108358	0.00124034	0	0.00106295	0	0.00334743	0	0.00105865	0.00299304	0	0.00527567	0.0014051	0.0086377	0.00755891	0.00140353	0	0.00826703	0	0.00719205
Total	18.0752	18.1049	18.1224	18.113	18.11	18.1001	18.1176	18.127	18.1135	18.1313	18.084	18.0836	18.0958	18.1194	18.1353	18.1458	18.1074	18.1131	18.1013	18.0901	18.1255	18.1433	18.1466	18.1279	18.0968	18.131	18.1317	18.1408	18.0859	18.047

## Sheet: Plagioclase
Plagioclase Mineral Chemistry (Hepworth et al.)							*analysed in Gottingen apart of Hepworth 2018 PhD Thesis, Keele University, UK
Unit 9
U9A (well-layered)
SiO2	46.367	49.112	46.371	49.309	46.489	49.483	49.375	46.23	47.276	46.435	46.464	47.823	46.924	48.408	50.093	46.673	45.868	51.534	46.776	47.755	46.338	46.954	46.567	48.92	46.067	48.906	47.319	46.475	50.194	46.729
Na2O	1.561	2.814	1.693	2.878	1.681	2.986	2.95	1.544	2.226	1.863	1.792	2.222	1.777	2.822	3.766	1.947	1.816	3.58	1.767	2.25	1.539	1.89	1.633	2.949	1.645	2.669	2.24	1.793	3.517	1.836
K2O	0.069	0.075	0.064	0.076	0.057	0.098	0.099	0.039	0.051	0.033	0.039	0.044	0.029	0.05	0.102	0.029	0.034	0.109	0.047	0.021	0.026	0.014	0.05	0.091	0.054	0.067	0.061	0.053	0.079	0.052
CaO	17.438	15.362	17.315	15.015	17.45	14.803	14.886	17.6	16.244	17.142	17.164	16.365	17.234	15.219	13.514	16.731	17.007	13.744	17.054	16.309	17.443	16.828	17.304	15.244	17.353	15.565	16.565	17.204	14.095	17.132
FeO	0.384	0.427	0.357	0.499	0.354	0.398	0.327	0.375	0.326	0.358	0.355	0.387	0.413	0.335	0.414	0.374	0.44	0.336	0.346	0.403	0.344	0.359	0.422	0.384	0.331	0.42	0.362	0.382	0.394	0.39
Al2O3	34.912	32.839	34.923	32.426	34.851	32.476	32.626	35.128	33.829	34.835	34.67	33.988	34.607	33.191	31.416	34.285	34.413	31.7	34.396	34.024	34.811	34.286	34.717	32.716	34.925	33.308	34.23	34.61	32.084	34.515
SrO	0.151	0.217	0.206	0.161	0.198	0.212	0.185	0.176	0.203	0.192	0.179	0.206	0.228	0.228	0.18	0.2	0.177	0.208	0.212	0.212	0.192	0.201	0.2	0.21	0.201	0.189	0.215	0.166	0.185	0.217
TiO2	0.034	0.054	0.036	0.085	0.049	0.077	0.059	0.027	0.04	0.039	0.038	0.021	0.036	0.093	0.092	0.03	0.02	0.064	0.047	0.035	0.026	0.019	0.004	0.086	0.04	0.073	0.045	0.045	0.094	0.046
MgO	0.061	0.084	0.045	0.078	0.051	0.065	0.037	0.054	0.031	0.078	0.049	0.069	0.072	0.083	0.084	0.055	0.064	0.075	0.064	0.101	0.058	0.042	0.045	0.081	0.042	0.087	0.05	0.027	0.086	0.043
Cr2O3	0	0	0	0.003	0.005	0.009	0	0	0.015	0.004	0.014	0.06	0	0	0	0.018	0.223	0	0.033	0	0.013	0	0.016	0.015	0	0	0.026	0	0.021	0.024
MnO	0.003	0.005	0.011	0	0	0	0.026	0	0	0.009	0	0.011	0.003	0.025	0.046	0.021	0	0	0.024	0.04	0.014	0	0	0	0.035	0	0.014	0	0.003	0
Total	100.882	100.846	100.929	100.364	101.08	100.456	100.448	101.092	100.155	100.858	100.663	101.035	101.212	100.253	99.485	100.239	99.755	101.211	100.598	100.974	100.693	100.532	100.893	100.514	100.576	101.124	100.992	100.683	100.548	100.871
Si	6.35012	6.68941	6.3501	6.73844	6.357	6.75265	6.73901	6.32309	6.50361	6.35953	6.37535	6.51759	6.40344	6.62902	6.88294	6.42368	6.34733	6.9492	6.41475	6.51132	6.35636	6.44329	6.37835	6.68487	6.33085	6.64266	6.46297	6.37887	6.82918	6.39931
Na	0.414462	0.743075	0.449469	0.762486	0.445634	0.78998	0.780584	0.409412	0.593673	0.494653	0.476688	0.587088	0.470126	0.749199	1.0032	0.519508	0.487198	0.935907	0.469788	0.594759	0.409277	0.502812	0.433635	0.781249	0.438274	0.702809	0.593135	0.477104	0.927679	0.487448
K	0.012054	0.0130308	0.0111795	0.0132482	0.00994228	0.017059	0.0172359	0.00680423	0.00894938	0.00576504	0.00682592	0.00764913	0.00504807	0.00873396	0.0178775	0.00509126	0.00600163	0.0187489	0.00822174	0.0036524	0.00454939	0.0024506	0.00873592	0.015862	0.00946618	0.0116082	0.0106276	0.00927917	0.0137105	0.00908363
Ca	2.55854	2.24166	2.54026	2.19827	2.55635	2.16416	2.17665	2.57893	2.39402	2.51515	2.52306	2.3894	2.51957	2.23275	1.98931	2.46696	2.52134	1.98553	2.50556	2.38231	2.56339	2.47394	2.53921	2.23166	2.55487	2.26491	2.42387	2.52974	2.05449	2.51349
Fe2+	0.0439813	0.0486398	0.0408852	0.0570292	0.0404827	0.0454219	0.037325	0.0428943	0.0375055	0.041004	0.0407361	0.0441088	0.0471337	0.0383655	0.047573	0.043048	0.0509211	0.0378917	0.0396823	0.0459535	0.0394633	0.0411996	0.0483399	0.0438835	0.038042	0.0477082	0.0413494	0.0438482	0.0448308	0.0446658
Al	5.63479	5.27133	5.63606	5.22224	5.61626	5.22289	5.24787	5.66225	5.48445	5.62245	5.60624	5.45891	5.5656	5.35652	5.08719	5.56099	5.61221	5.03768	5.55897	5.4672	5.62753	5.54475	5.60405	5.26862	5.65638	5.33162	5.50977	5.5983	5.14441	5.57038
Sr	0.0119905	0.0171374	0.0163564	0.0127569	0.0156983	0.0167741	0.0146402	0.0139574	0.0161918	0.0152464	0.0142406	0.0162781	0.0180401	0.0181031	0.0143402	0.0159601	0.0142017	0.0162626	0.0168569	0.0167599	0.0152707	0.0159926	0.0158835	0.0166384	0.016016	0.0148843	0.0170264	0.0132105	0.014594	0.0172303
Ti	0.00350266	0.00553274	0.00370837	0.00873772	0.00504016	0.00790415	0.00605741	0.00277789	0.00413923	0.00401782	0.00392209	0.00215286	0.00369545	0.00957991	0.00950891	0.00310589	0.00208189	0.00649183	0.00484843	0.00358975	0.00268281	0.00196126	0.000412132	0.00883997	0.00413502	0.00745846	0.00462334	0.00464604	0.00962035	0.00473861
Mg	0.0124545	0.0170571	0.00918695	0.015891	0.0103967	0.0132238	0.00752862	0.0110109	0.0063577	0.0159257	0.0100232	0.0140192	0.0146479	0.0169447	0.0172068	0.0112851	0.0132034	0.0150774	0.0130846	0.0205303	0.0118611	0.0085923	0.00918898	0.0165012	0.0086049	0.0176167	0.010181	0.00552476	0.0174438	0.0087789
Cr	0	0	0	0.000324115	0.000540527	0.00097097	0	0	0.00163136	0.000433096	0.00151866	0.00646467	0	0	0	0.00195855	0.0243967	0	0.0035778	0	0.00140981	0	0.00173259	0.00162048	0	0	0.00280747	0	0.00225882	0.00259838
Mn	0.000347963	0.000576778	0.00127575	0	0	0	0.00300539	0	0	0.0010439	0	0.00126964	0.000346719	0.00289942	0.00535295	0.0024478	0	0	0.00278745	0.00461901	0.00162644	0	0	0	0.0040736	0	0.00161944	0	0.000345682	0
Total	15.0422	15.0474	15.0585	15.0294	15.0573	15.031	15.0299	15.0511	15.0505	15.0752	15.0586	15.0449	15.0477	15.0621	15.0745	15.054	15.0789	15.0028	15.0381	15.0507	15.0334	15.035	15.0395	15.0697	15.0607	15.0413	15.078	15.0605	15.0586	15.0577
An	86.0591	75.1042	84.9662	74.2469	85.1553	73.2586	73.6043	86.2997	80.1294	83.5652	84.1091	80.2758	84.2751	74.8755	66.4764	82.6046	83.8061	67.9642	84.2107	80.022	86.232	83.1087	85.4135	74.0699	85.3574	76.3182	80.3403	84.1327	68.8925	83.7568
Config.	core	rim	core	rim	core	rim	rim	unzoned	unzoned (seam)	unzoned (seam)	unzoned (seam)	unzoned (seam)	rim	core	core	rim	rim	core	rim	rim	unzoned	unzoned	core	rim	core	rim	core	rim	rim	unzoned
U9G (well-layered)
SiO2	46.822	47.612	46.697	46.19	47.19	46.743	46.994	47.269	46.651	47.539	47.068	47.308
Na2O	1.851	2.262	1.853	1.992	1.949	1.878	1.823	1.899	1.785	2.163	1.826	2.084
K2O	0.021	0.031	0.021	0.058	0.037	0.043	0.056	0.025	0.039	0.04	0.035	0.041
CaO	17.132	16.454	17.087	16.715	16.759	17.017	17.028	16.971	17.117	16.68	17.02	16.539
FeO	0.392	0.356	0.389	0.355	0.409	0.4	0.384	0.388	0.334	0.401	0.386	0.426
Al2O3	34.727	34.012	34.508	34.047	34.305	34.37	34.515	34.385	34.552	34.163	34.234	34.272
SrO	0.161	0.146	0.175	0.186	0.179	0.183	0.185	0.214	0.197	0.187	0.171	0.179
TiO2	0.038	0.039	0.019	0.019	0.038	0.035	0.034	0.018	0.041	0.036	0.02	0.041
MgO	0.036	0.063	0.022	0.048	0.074	0.063	0.075	0.065	0.05	0.038	0.062	0.065
Cr2O3	0	0.008	0	0	0	0	0.029	0.031	0.029	0	0.002	0.014
MnO	0.013	0.021	0	0	0.019	0	0.022	0	0.025	0	0.018	0
Total	101.106	100.873	100.73	99.543	100.828	100.634	100.985	101.151	100.675	101.173	100.74	100.849
Si	6.39436	6.50174	6.40419	6.40984	6.45262	6.41379	6.41952	6.44688	6.39567	6.48199	6.44614	6.46576
Na	0.490074	0.598845	0.492673	0.535916	0.516662	0.499576	0.482786	0.502119	0.474429	0.571773	0.484823	0.552194
K	0.00365827	0.00539988	0.0036737	0.0102668	0.00645352	0.00752619	0.00975791	0.00434933	0.00682022	0.00695709	0.00611436	0.0071479
Ca	2.50655	2.40717	2.51052	2.48501	2.45503	2.50151	2.49199	2.47972	2.51405	2.43656	2.49721	2.42168
Fe2+	0.044771	0.0406562	0.0446158	0.0411994	0.0467706	0.0459009	0.0438687	0.0442556	0.0382944	0.0457263	0.0442104	0.0486921
Al	5.58913	5.47363	5.57732	5.56811	5.52807	5.55786	5.55646	5.52678	5.58249	5.48965	5.52537	5.5202
Sr	0.0127485	0.0115599	0.0139155	0.0149657	0.0141914	0.0145591	0.0146527	0.0169229	0.0156595	0.0147838	0.0135786	0.0141848
Ti	0.0039037	0.00400612	0.00196009	0.00198335	0.00390855	0.00361254	0.0034937	0.00184668	0.0042282	0.00369239	0.00206039	0.00421517
Mg	0.0073295	0.0128256	0.00449804	0.00993036	0.0150849	0.0128873	0.0152738	0.0132164	0.0102193	0.00772444	0.0126587	0.0132441
Cr	0	0.000863671	0	0	0	0	0.00313186	0.00334257	0.00314317	0	0.000216545	0.00151272
Mn	0.00150359	0.00242869	0	0	0.00220028	0	0.0025452	0	0.00290271	0	0.00208778	0
Total	15.054	15.0591	15.0534	15.0772	15.041	15.0572	15.0435	15.0394	15.0479	15.0589	15.0345	15.0488
An	83.6458	80.0784	83.595	82.2598	82.6139	83.3535	83.7706	83.1608	84.1247	80.9937	83.7419	81.4318
Config.	unzoned	unzoned	unzoned	unzoned	unzoned	unzoned	unzoned	unzoned	unzoned	unzoned	unzoned	unzoned
U9D (well-layered)
SiO2	47.376	47.147	46.768	46.472	47.101	50.032	47.337	46.658	47.129	46.783	46.471	49.707	46.756	50.287	46.444
Na2O	2.174	2.069	1.824	1.908	2.025	3.275	2.329	1.765	1.94	1.79	1.878	3.272	1.868	3.542	1.932
K2O	0.069	0.048	0.072	0.086	0.06	0.118	0.054	0.038	0.055	0.041	0.047	0.095	0.061	0.033	0.079
CaO	16.426	16.772	17.067	16.768	16.836	14.558	15.93	17.101	16.9	17.116	17.027	14.46	17.02	14.108	16.903
FeO	0.375	0.412	0.368	0.391	0.393	0.392	0.447	0.409	0.386	0.367	0.437	0.459	0.423	0.546	0.399
Al2O3	33.843	34.212	34.427	34.127	34.377	32.246	33.047	34.546	34.343	34.53	34.427	32.293	34.492	31.943	34.393
SrO	0.188	0.215	0.2	0.23	0.189	0.191	0.205	0.211	0.173	0.197	0.198	0.217	0.222	0.189	0.159
TiO2	0.035	0.032	0.026	0.032	0.003	0.093	0.041	0.029	0.006	0.031	0.014	0.082	0.014	0.064	0.038
MgO	0.064	0.033	0.071	0.026	0.061	0.052	0.068	0.049	0.07	0.056	0.023	0.045	0.044	0.048	0.036
Cr2O3	0	0.022	0.002	0	0	0	0	0.008	0.004	0	0.005	0.002	0	0.04	0.039
MnO	0	0.004	0	0.002	0	0	0.018	0	0	0	0	0	0	0	0
Total	100.451	100.875	100.726	99.982	100.981	100.812	99.349	100.728	100.926	100.824	100.485	100.503	100.842	100.648	100.309
Si	6.50108	6.45213	6.41156	6.42139	6.43956	6.80055	6.56235	6.39767	6.44388	6.40659	6.39385	6.78107	6.4072	6.8421	6.395
Na	0.578356	0.548931	0.484784	0.511122	0.536734	0.86301	0.625945	0.46919	0.514244	0.475226	0.500939	0.865371	0.496268	0.934309	0.515735
K	0.0120777	0.00837913	0.0125909	0.0151581	0.0104637	0.0204591	0.00954908	0.00664643	0.00959249	0.00716195	0.00824874	0.0165315	0.0106628	0.00572739	0.0138755
Ca	2.4148	2.45898	2.50665	2.48222	2.46596	2.11992	2.3659	2.51211	2.47553	2.51109	2.50981	2.11335	2.49869	2.05646	2.49343
Fe2+	0.043035	0.047153	0.0421916	0.0451833	0.0449347	0.0445601	0.0518238	0.0469011	0.0441378	0.0420309	0.0502835	0.0523669	0.0484769	0.0621283	0.045946
Al	5.47301	5.51769	5.56217	5.55733	5.5389	5.16538	5.39909	5.58243	5.53385	5.5727	5.58226	5.19182	5.57031	5.122	5.58099
Sr	0.0149579	0.0170598	0.0158976	0.0184269	0.0149821	0.0150528	0.0164778	0.0167751	0.0137149	0.015642	0.0157955	0.0171643	0.0176388	0.0149101	0.0126939
Ti	0.00361278	0.00329416	0.00268123	0.00332609	0.000308527	0.0095088	0.00427552	0.00299116	0.000617102	0.00319335	0.00144895	0.00841474	0.00144313	0.00655028	0.00393587
Mg	0.0130928	0.00673268	0.014511	0.00535595	0.0124331	0.0105372	0.0140538	0.0100165	0.0142686	0.0114328	0.00471773	0.00915204	0.00898894	0.00973643	0.0073899
Cr	0	0.00238022	0.000216765	0	0	0	0	0.000867223	0.000432379	0	0.00054387	0.000215703	0	0.00430267	0.00424542
Mn	0	0.000463604	0	0.000234049	0	0	0.00211334	0	0	0	0	0	0	0	0
Total	15.054	15.0632	15.0533	15.0598	15.0643	15.049	15.0516	15.0456	15.0503	15.0451	15.0679	15.0555	15.0597	15.0582	15.0732
An	80.6774	81.7504	83.7943	82.9247	82.1249	71.0684	79.0783	84.2622	82.7999	84.0866	83.3617	70.9482	83.4299	68.7603	82.8612
Config.	core	rim	unzoned	unzoned	core	rim	core	rim	unzoned (seam)	unzoned (seam)	core	rim	core	rim	unzoned
Unit 8
U8Aa (wehrlite)
SiO2	48.245	48.412	48.085	48.628	49.066	48.631	48.251	48.61	48.383	48.178	47.884	48.048	49.504	48.339	47.753	48.395	48.116	48.491	48.33
Na2O	2.444	2.43	2.538	2.561	2.8	2.605	2.388	2.651	2.595	2.351	2.308	2.321	3.036	2.424	2.366	2.562	2.506	2.487	2.492
K2O	0.061	0.081	0.081	0.062	0.091	0.078	0.091	0.078	0.07	0.064	0.071	0.045	0.086	0.08	0.065	0.068	0.087	0.084	0.094
CaO	16.146	15.97	15.918	15.749	15.441	15.514	16.131	15.723	15.787	16.014	16.147	16.085	15.167	15.91	16.112	15.739	15.926	15.8	15.954
FeO	0.518	0.572	0.527	0.541	0.577	0.512	0.507	0.528	0.418	0.405	0.458	0.432	0.545	0.527	0.423	0.454	0.431	0.443	0.409
Al2O3	33.802	33.204	33.259	33.494	32.954	33.135	33.696	33.348	33.301	33.678	33.643	33.637	32.632	33.51	33.681	33.48	33.56	33.677	33.581
SrO	0.197	0.227	0.24	0.2	0.257	0.207	0.186	0.227	0.226	0.239	0.219	0.257	0.183	0.209	0.215	0.21	0.207	0.224	0.235
TiO2	0.042	0.053	0.07	0.033	0.067	0.077	0.038	0.079	0.037	0.033	0.052	0.065	0.072	0.046	0.018	0.026	0.039	0.006	0.039
MgO	0.046	0.051	0.071	0.047	0.052	0.043	0.056	0.055	0.07	0.047	0.072	0.043	0.056	0.043	0.05	0.059	0.036	0.043	0.033
Cr2O3	0	0	0	0	0	0	0	0	0	0	0	0.006	0	0	0	0	0.023	0.037	0.019
MnO	0	0.016	0.012	0.002	0	0.032	0.019	0	0.002	0	0	0	0	0.003	0.052	0.02	0	0.005	0
Total	101.413	100.896	100.648	101.235	101.186	100.682	101.25	101.165	100.78	100.929	100.73	100.825	101.153	100.999	100.615	100.908	100.833	101.206	101.095
Si	6.55546	6.60855	6.5821	6.61046	6.67145	6.63953	6.56435	6.61327	6.60709	6.5711	6.54759	6.56139	6.72405	6.58949	6.53905	6.59901	6.57156	6.59265	6.58301
Na	0.643814	0.643084	0.673527	0.674937	0.738084	0.689509	0.629836	0.699212	0.68701	0.621656	0.611837	0.614475	0.799467	0.640612	0.628112	0.677276	0.663542	0.655516	0.658058
K	0.0105728	0.0141041	0.0141432	0.0107509	0.015783	0.013584	0.0157919	0.0135361	0.0121934	0.0111347	0.0123839	0.00783867	0.0149004	0.0139108	0.0113537	0.0118276	0.0151568	0.0145676	0.0163322
Ca	2.35038	2.3355	2.33435	2.29361	2.24925	2.26918	2.35109	2.29165	2.30961	2.33997	2.3654	2.35323	2.20705	2.32352	2.36366	2.2992	2.33028	2.30132	2.32809
Fe2+	0.0588632	0.0652999	0.0603294	0.0615044	0.0656114	0.0584598	0.0576842	0.0600742	0.0477372	0.0461964	0.0523746	0.0493365	0.0619085	0.0600797	0.0484415	0.0517723	0.0492289	0.0503693	0.0465902
Al	5.41282	5.34162	5.3653	5.3659	5.28053	5.3314	5.40249	5.34676	5.35926	5.41334	5.42146	5.41338	5.22353	5.38342	5.43537	5.38014	5.40171	5.39588	5.39053
Sr	0.0155204	0.0179666	0.0190481	0.0157638	0.0202609	0.0163863	0.0146718	0.0179062	0.0178942	0.0189005	0.0173629	0.0203489	0.0144121	0.0165191	0.0170702	0.0166029	0.0163921	0.0176577	0.0185593
Ti	0.00429286	0.00544221	0.00720774	0.00337447	0.00685268	0.0079079	0.00388879	0.0080847	0.00380072	0.00338571	0.00534861	0.00667698	0.00735647	0.00471691	0.0018541	0.00266685	0.00400673	0.000613616	0.00399594
Mg	0.00931823	0.0103788	0.014489	0.00952507	0.0105407	0.0087522	0.0113579	0.0111552	0.0142508	0.00955679	0.0146774	0.00875415	0.0113397	0.00873871	0.0102073	0.0119938	0.00733004	0.0087155	0.0067011
Cr	0	0	0	0	0	0	0	0	0	0	0	0.000647764	0	0	0	0	0.00248343	0.00397691	0.002046
Mn	0	0.00184974	0.00139115	0.000230258	0	0.00370009	0.00218916	0	0.000231306	0	0	0	0	0.000346349	0.00603054	0.00230965	0	0.000575715	0
Total	15.061	15.0438	15.0719	15.0461	15.0584	15.0384	15.0533	15.0616	15.0591	15.0352	15.0484	15.0361	15.064	15.0413	15.0611	15.0528	15.0617	15.0418	15.0539
An	78.4979	78.4097	77.6079	77.2638	75.2928	76.6955	78.8711	76.6217	77.0738	79.0097	79.4495	79.2946	73.4089	78.3879	79.0054	77.2457	77.8363	77.8305	77.963
Config.	core	rim	unzoned	core	rim	unzoned	core	rim	unzoned/	unzoned	anortho	anortho	anortho	anortho	anortho	anortho	unzoned	unzoned	unzoned
U8B (wehrlite)																						U8C (wehrlite)
SiO2	48.882	51.729	49.136	52.135	50.256	48.334	51.395	47.758	51.245	48.592	47.776	49.759	47.285	49.87	47.555	49.745	48.066	48.957	48.562	52.655		SiO2	47.911
Na2O	2.772	4.098	2.893	4.206	3.481	2.4	3.846	2.164	3.959	2.653	2.362	3.29	1.971	3.195	2.07	3.159	2.322	2.759	2.675	4.51		Na2O	2.2
K2O	0.083	0.166	0.099	0.183	0.129	0.072	0.215	0.064	0.253	0.072	0.054	0.111	0.048	0.109	0.048	0.111	0.048	0.075	0.074	0.188		K2O	0.098
CaO	15.307	12.948	15.191	12.756	14.159	15.893	13.172	16.475	13.071	15.464	16.248	14.417	16.643	14.446	16.581	14.744	16.16	15.304	15.68	12.332		CaO	16.315
FeO	0.353	0.345	0.37	0.285	0.443	0.272	0.279	0.414	0.489	0.492	0.51	0.534	0.466	0.479	0.484	0.479	0.437	0.487	0.42	0.43		FeO	0.63
Al2O3	33.292	31.104	32.974	30.936	32.054	33.742	31.442	34.129	31.162	33.225	33.792	32.191	34.296	32.352	34.136	32.452	33.568	33.156	33.283	30.376		Al2O3	33.805
SrO	0.22	0.24	0.261	0.24	0.215	0.179	0.217	0.241	0.24	0.227	0.214	0.227	0.229	0.254	0.202	0.229	0.206	0.199	0.213	0.248		SrO	0.202
TiO2	0.059	0.111	0.037	0.083	0.067	0.043	0.079	0.052	0.112	0.039	0.065	0.095	0.051	0.084	0.05	0.07	0.049	0.083	0.053	0.072		TiO2	0.041
MgO	0.022	0.023	0.029	0.017	0.042	0.02	0.036	0.019	0.181	0.041	0.03	0.014	0.029	0.082	0.022	0.026	0.021	0.016	0.016	0.072		MgO	0.109
Cr2O3	0.009	0	0	0.033	0	0	0	0	0	0.013	0.015	0	0.02	0.014	0	0	0.007	0	0	0		Cr2O3	0
MnO	0.012	0	0	0.008	0.001	0	0	0	0	0.03	0.013	0.037	0.018	0	0	0	0	0	0	0		MnO	0
Total	100.909	100.63	100.924	100.741	100.737	100.892	100.566	101.245	100.419	100.725	100.956	100.529	100.938	100.705	101.076	100.919	100.807	100.937	100.907	100.739		Total	101.161
Si	6.65363	7.01327	6.69035	7.05359	6.83521	6.58575	6.97354	6.504	6.96558	6.6335	6.52452	6.78909	6.46082	6.78556	6.48902	6.76561	6.56698	6.66403	6.62296	7.12238		Si	6.52876
Na	0.731495	1.07713	0.76367	1.10321	0.91786	0.633975	1.0117	0.571347	1.04328	0.70214	0.625356	0.87025	0.522107	0.842802	0.547598	0.832943	0.615033	0.728086	0.707274	1.18269		Na	0.581201
K	0.0144111	0.0287081	0.0171946	0.0315821	0.0223801	0.0125139	0.0372117	0.0111179	0.0438667	0.0125377	0.00940679	0.0193184	0.00836594	0.0189183	0.00835475	0.019257	0.00836524	0.0130225	0.0128735	0.0324379		K	0.0170346
Ca	2.23214	1.88066	2.21594	1.84892	2.06309	2.31996	1.91472	2.40371	1.90343	2.26163	2.37717	2.10735	2.43623	2.10579	2.42391	2.1483	2.36533	2.23177	2.29099	1.78707		Ca	2.3818
Fe2+	0.0401835	0.0391173	0.0421322	0.032247	0.0503885	0.0309945	0.0316592	0.0471518	0.0555876	0.0561703	0.0582469	0.0609319	0.0532493	0.0545061	0.0552322	0.0544824	0.0499313	0.055439	0.0479036	0.0486427		Fe2+	0.0717959
Al	5.34047	4.96973	5.29116	4.93259	5.13779	5.41818	5.02774	5.47757	4.99184	5.34531	5.43855	5.17612	5.52253	5.18773	5.48941	5.2015	5.40485	5.31881	5.34943	4.84224		Al	5.42884
Sr	0.0173628	0.0188662	0.0206051	0.0188269	0.0169546	0.0141414	0.0170718	0.01903	0.0189149	0.0179676	0.0169449	0.0179578	0.018142	0.0200386	0.0159816	0.0180584	0.0163185	0.0157059	0.0168431	0.0194502		Sr	0.01596
Ti	0.00604099	0.0113202	0.00378963	0.00844706	0.00685465	0.00440725	0.00806317	0.00532702	0.0114517	0.00400487	0.00667726	0.00975011	0.0052418	0.00859749	0.00513215	0.00716146	0.00503582	0.00849859	0.00543723	0.00732595		Ti	0.00420267
Mg	0.00446434	0.00464878	0.0058867	0.0034289	0.00851605	0.00406263	0.00728215	0.00385756	0.0366783	0.00834424	0.0061078	0.00284769	0.00590727	0.0166336	0.00447539	0.00527176	0.00427732	0.00324689	0.00325312	0.0145192		Mg	0.0221435
Cr	0.000968495	0	0	0.00352972	0	0	0	0	0	0.00140303	0.00161948	0	0.00216042	0.00150598	0	0	0.000756086	0	0	0		Cr	0
Mn	0.00138334	0	0	0.000916663	0.000115187	0	0	0	0	0.00346847	0.00150356	0.00427543	0.00208293	0	0	0	0	0	0	0		Mn	0
Total	15.0426	15.0435	15.0507	15.0373	15.0592	15.024	15.029	15.0431	15.0706	15.0465	15.0661	15.0579	15.0368	15.0421	15.0391	15.0526	15.0369	15.0386	15.057	15.0567		Total	15.0517
An	75.3177	63.5834	74.3701	62.63	69.2092	78.5379	65.4289	80.7954	64.5951	76.3092	79.1724	70.7734	82.3513	71.4168	81.5717	72.0605	79.3638	75.4013	76.4106	60.1756		An	80.3847
Config.	core	rim	unzoned	unzoned	unzoned	core	rim	core	rim	unzoned	unzoned	unzoned	core	rim	core	rim	unzoned	unzoned	core	rim		Config.	unzoned
U8LB (well-layered)
SiO2	47.199	49.484	49.511	54.234	49.944	47.578	47.751	52.984	48.878	51.324	49.353	51.756	49.55	51.659	47.272	47.205	49.135	51.845	46.952	52.289	47.895	50.285	47.503
Na2O	2.184	3.168	3.031	5.451	3.455	2.204	2.236	4.801	2.713	4.036	3.036	4.103	3.142	3.954	2.07	2.102	2.753	4.082	1.889	4.069	2.258	3.609	2.191
K2O	0.062	0.16	0.139	0.283	0.158	0.082	0.114	0.157	0.124	0.12	0.137	0.233	0.16	0.093	0.083	0.07	0.134	0.214	0.088	0.182	0.114	0.063	0.099
CaO	16.335	14.696	14.664	10.788	13.981	16.41	16.172	11.713	15.416	12.812	14.863	12.857	14.623	12.953	16.548	16.681	15.19	12.933	16.846	12.837	16.101	13.481	16.354
FeO	0.342	0.305	0.306	0.353	0.301	0.335	0.351	0.343	0.36	0.446	0.383	0.305	0.333	0.39	0.351	0.324	0.363	0.303	0.327	0.4	0.325	0.366	0.361
Al2O3	33.823	32.365	32.562	28.9	31.869	34.127	33.836	29.795	32.973	30.887	32.771	30.911	32.312	30.997	33.682	34.207	32.926	30.929	34.166	30.945	33.715	31.516	33.959
SrO	0.219	0.201	0.23	0.21	0.2	0.225	0.222	0.226	0.213	0.217	0.229	0.246	0.189	0.185	0.163	0.192	0.217	0.226	0.238	0.234	0.192	0.2	0.185
TiO2	0.026	0.064	0.048	0.112	0.056	0.031	0.043	0.106	0.06	0.088	0.052	0.107	0.046	0.101	0.035	0.036	0.035	0.093	0.037	0.089	0.035	0.08	0.024
MgO	0.046	0.044	0.058	0.076	0.052	0.047	0.055	0.095	0.037	0.152	0.053	0.075	0.074	0.055	0.042	0.048	0.035	0.069	0.044	0.094	0.045	0.031	0.036
Cr2O3	0	0.011	0	0.015	0.019	0.025	0.009	0	0	0	0.012	0.008	0	0	0.022	0.005	0	0.012	0.011	0.002	0.005	0	0
MnO	0.001	0	0.03	0	0	0.008	0.002	0	0	0	0.042	0	0.005	0	0	0.004	0.004	0.013	0	0.001	0.001	0.004	0
Total	100.164	100.379	100.443	100.219	99.908	100.961	100.682	100.019	100.677	99.842	100.772	100.411	100.309	100.231	100.169	100.781	100.718	100.532	100.506	100.956	100.6	99.52	100.652
Si	6.49651	6.76146	6.75559	7.34155	6.84147	6.49466	6.53144	7.19812	6.6713	7.00585	6.72039	7.02829	6.77201	7.02249	6.50522	6.46091	6.6987	7.03118	6.44718	7.05649	6.55309	6.90192	6.50565
Na	0.582785	0.839207	0.801781	1.43054	0.917534	0.583271	0.592935	1.26449	0.717886	1.06807	0.801477	1.08019	0.832508	1.04205	0.552252	0.557759	0.727636	1.07325	0.50287	1.06457	0.598947	0.960344	0.581728
K	0.0108855	0.0278872	0.0241927	0.0488665	0.0276078	0.0142782	0.0198903	0.0272071	0.0215888	0.0208944	0.0237963	0.0403603	0.0278935	0.0161264	0.0145695	0.0122212	0.0233031	0.0370206	0.0154137	0.0313299	0.0198962	0.0110301	0.0172947
Ca	2.40873	2.15128	2.14356	1.56451	2.05176	2.39983	2.3698	1.70476	2.25419	1.87361	2.16825	1.87047	2.14108	1.88642	2.43964	2.44596	2.2186	1.87907	2.47819	1.85594	2.3601	1.98233	2.39947
Fe2+	0.0393674	0.0348529	0.0349178	0.0399627	0.0344823	0.0382436	0.0401511	0.0389701	0.0410926	0.0509142	0.0436157	0.034638	0.0380611	0.0443377	0.0403951	0.0370864	0.0413876	0.0343659	0.0375515	0.0451442	0.037188	0.0420123	0.0413466
Al	5.48642	5.21172	5.23603	4.61046	5.14475	5.49008	5.45426	4.77032	5.30378	4.96874	5.25897	4.94689	5.20437	4.96586	5.46243	5.51761	5.29016	4.9433	5.52891	4.92151	5.43637	5.09792	5.48093
Sr	0.0174774	0.0159242	0.018196	0.0164824	0.0158848	0.0178082	0.0176062	0.017802	0.0168563	0.0171746	0.0180802	0.0193691	0.0149769	0.0145815	0.0130057	0.0152368	0.0171532	0.0177712	0.0189487	0.0183097	0.0152315	0.0159165	0.0146902
Ti	0.00269195	0.00657812	0.00492662	0.0114046	0.00577032	0.00318316	0.00442427	0.0108324	0.0061602	0.00903586	0.00532636	0.01093	0.00472909	0.0103279	0.00362303	0.00370642	0.00358933	0.00948747	0.00382176	0.00903471	0.00360222	0.00825977	0.00247245
Mg	0.00943908	0.00896299	0.0117982	0.0153375	0.0106193	0.00956474	0.0112154	0.0192408	0.00752876	0.0309321	0.0107592	0.0151836	0.0150775	0.0111463	0.00861653	0.00979427	0.00711365	0.0139507	0.00900727	0.0189117	0.00917896	0.00634334	0.00735016
Cr	0	0.00118826	0	0.00160529	0.00205762	0.00269796	0.000973227	0	0	0	0.00129183	0.000858863	0	0	0.00239346	0.000541029	0	0.00128661	0.00119413	0.00021338	0.000540843	0	0
Mn	0.00011657	0	0.00346674	0	0	0.000924866	0.000231684	0	0	0	0.00484361	0	0.000578739	0	0	0.000463665	0.000461847	0.00149315	0	0.000114292	0.000115876	0.000464976	0
Total	15.0544	15.0591	15.0345	15.0807	15.0519	15.0545	15.0429	15.0517	15.0404	15.0452	15.0568	15.0472	15.0513	15.0133	15.0422	15.0613	15.0281	15.0422	15.0431	15.0216	15.0343	15.0265	15.0509
An	80.5187	71.9374	72.778	52.2365	69.0992	80.4475	79.9869	57.4139	75.8457	63.6918	73.0118	63.3916	72.0032	64.4164	81.5417	81.4311	75.3029	63.6471	83.1312	63.5485	79.7588	67.3649	80.4868
Config.	unzoned	unzoned	core	rim	core	rim	core	rim	core	rim	core	rim	core	rim	unzoned	unzoned	core	rim	core	rim	core	rim	unzoned
L1 (well-layered)*
SiO2	51.59	47.19	48.08	48.05	47.54	47.49
Na2O	4.09	1.8	2.35	2.25	1.94	2.01
K2O	0.116	0.0251	0.0496	0.0672	0.0554	0.0316
CaO	12.83	16.76	15.77	16.02	16.27	16.38
FeO	0.3182	0.3063	0.3897	0.3209	0.271	0.3618
Al2O3	30.13	33.91	33.07	33.11	33.82	33.85
BaO	0.0315	0	0.0095	0	0	0
SrO	0.0298	0.0671	0.045	0	0	0
Total	99.1355	100.058	99.7638	99.8181	99.8964	100.123
Si	7.09408	6.49643	6.62474	6.61674	6.54076	6.52642
Na	1.09034	0.480403	0.627741	0.600678	0.517463	0.535522
K	0.0203469	0.00440765	0.00871756	0.011804	0.00972273	0.00553948
Ca	1.89008	2.47184	2.32787	2.36339	2.39816	2.41162
Fe2+	0.0365927	0.0352643	0.0449054	0.0369559	0.0311819	0.041582
Al	4.8827	5.50152	5.36993	5.37329	5.48369	5.48229
Ba	0.00339449	0	0.0010258	0	0	0
Sr	0.00237593	0.00237593	0.00237593	0.00237593	0.00237593	0.00237593
Total	15.0199	14.9922	15.0073	15.0052	14.9834	15.0053
An	63.4165	83.7275	78.761	79.7347	82.2521	81.8291
Config.	rim	core	rim	core	core	rim
U8P1 (poikilitic)																								U8P3 (feldspathic)
SiO2	48.433	49.36	47.07	51.635	47.022	46.964	47.511	47.557	48.963	47.11	51.162	47.086	49.474	46.955	48.718	47.09	48.696	47.587	48.973	47.216	49.024	47.054		SiO2	49.322	47.984	49.591	46.936	48.51	48.631	48.714	49.428	47.861	48.923	48.147	51.438	49.466	48.546	47.685	49.133	48.018	49.234	48.142	48.796
Na2O	2.462	2.762	1.901	3.738	1.991	1.923	2.149	2.337	2.752	1.965	3.763	2.044	3.029	1.908	2.443	1.979	2.636	2.307	2.914	1.988	2.847	2.028		Na2O	2.894	2.506	2.959	1.904	2.638	2.637	2.62	3.119	2.342	2.809	2.422	4.015	2.935	2.821	2.383	2.985	2.356	2.994	2.366	2.958
K2O	0.14	0.202	0.115	0.309	0.15	0.103	0.116	0.124	0.167	0.135	0.388	0.132	0.146	0.077	0.096	0.073	0.113	0.089	0.193	0.106	0.237	0.151		K2O	0.113	0.07	0.11	0.033	0.064	0.062	0.067	0.105	0.058	0.073	0.059	0.261	0.171	0.135	0.073	0.092	0.084	0.077	0.09	0.097
CaO	15.759	15.051	16.881	13.399	16.605	16.716	16.338	15.97	15.222	16.918	13.241	16.523	14.94	16.837	15.84	16.669	15.453	16.286	14.982	16.693	15.053	16.663		CaO	15.027	15.876	14.725	16.843	15.603	15.504	15.559	14.74	16.157	15.253	15.896	13.108	14.858	15.268	15.863	15.137	16.063	15.11	15.863	15.259
FeO	0.427	0.452	0.399	0.445	0.451	0.411	0.469	0.448	0.488	0.383	0.359	0.451	0.51	0.422	0.538	0.465	0.439	0.422	0.482	0.444	0.442	0.428		FeO	0.436	0.495	0.527	0.452	0.513	0.538	0.536	0.514	0.532	0.501	0.49	0.404	0.452	0.536	0.389	0.486	0.516	0.467	0.423	0.541
Al2O3	33.289	32.736	34.357	31.289	34.104	34.009	33.972	33.483	32.626	34.256	31.16	34.139	32.352	34.123	33.372	34.011	33.163	33.713	32.706	34.284	32.554	33.844		Al2O3	32.491	33.181	31.977	34.051	32.99	32.874	32.84	32.09	33.484	32.714	33.357	30.71	32.38	32.635	33.384	32.449	33.321	32.486	33.021	32.58
SrO	0.223	0.24	0.224	0.215	0.166	0.23	0.172	0.221	0.206	0.191	0.229	0.255	0.225	0.192	0.221	0.219	0.215	0.212	0.211	0.177	0.216	0.22		SrO	0.212	0.217	0.259	0.184	0.198	0.214	0.207	0.216	0.195	0.219	0.201	0.239	0.21	0.222	0.214	0.257	0.19	0.217	0.218	0.172
TiO2	0.049	0.039	0.018	0.112	0.025	0.024	0.036	0.047	0.023	0.029	0.104	0.023	0.049	0.04	0.017	0.025	0.027	0.033	0.048	0.032	0.046	0.016		TiO2	0.051	0.052	0.048	0.028	0.019	0.02	0.045	0.061	0.026	0.044	0.051	0.089	0.065	0.048	0.065	0.04	0.024	0.048	0.059	0.048
MgO	0.053	0.147	0.035	0.038	0.187	0.071	0.044	0.042	0.075	0.041	0.048	0.031	0.068	0.055	0.069	0.04	0.045	0.045	0.07	0.04	0.036	0.024		MgO	0.074	0.093	0.09	0.062	0.1	0.065	0.08	0.102	0.096	0.07	0.076	0.082	0.076	0.071	0.046	0.075	0.099	0.058	0.068	0.105
Cr2O3	0	0	0.005	0.005	0	0	0.019	0	0.013	0	0.009	0	0.01	0	0	0	0	0.007	0.01	0.023	0.002	0.013		Cr2O3	0	0.017	0	0	0	0.034	0.003	0.014	0	0	0.005	0.023	0.001	0.023	0	0.005	0	0	0.007	0.005
MnO	0.007	0	0.001	0.031	0	0.016	0	0.035	0	0	0.03	0.021	0	0	0	0	0	0.025	0	0	0.013	0		MnO	0	0	0.013	0.02	0	0	0.003	0	0	0	0	0	0	0.013	0.008	0.039	0.002	0.036	0.011	0.009
Total	100.733	100.803	100.947	101.03	100.489	100.356	100.727	100.14	100.424	100.958	100.302	100.63	100.676	100.514	101.228	100.506	100.715	100.616	100.461	100.908	100.373	100.388		Total	100.495	100.329	100.148	100.403	100.516	100.46	100.543	100.212	100.629	100.492	100.572	100.175	100.472	100.163	99.991	100.539	100.548	100.585	100.123	100.403
Si	6.61515	6.71889	6.43966	6.98122	6.45108	6.45856	6.50202	6.54368	6.70068	6.44506	6.96932	6.46076	6.74963	6.44787	6.62323	6.4677	6.648	6.52126	6.69814	6.45597	6.71316	6.47494		Si	6.73603	6.58507	6.79207	6.45121	6.63863	6.65715	6.66199	6.76785	6.55367	6.6902	6.58802	7.01328	6.75474	6.66713	6.56373	6.71663	6.57734	6.72367	6.61404	6.68223
Na	0.651921	0.728877	0.504207	0.979794	0.529555	0.512694	0.570163	0.623411	0.730143	0.521176	0.993769	0.543727	0.801144	0.50795	0.643891	0.526958	0.697672	0.612914	0.772673	0.526984	0.755813	0.541023		Na	0.76625	0.666735	0.785692	0.507353	0.699891	0.699831	0.69464	0.827945	0.621725	0.744709	0.642493	1.06128	0.776995	0.751098	0.635918	0.791099	0.625648	0.792686	0.630182	0.785315
K	0.0243913	0.0350738	0.020069	0.0532911	0.0262501	0.0180683	0.0202498	0.021764	0.0291526	0.023559	0.0674192	0.0231033	0.0254077	0.0134876	0.0166479	0.0127895	0.0196782	0.0155576	0.0336716	0.0184879	0.0413976	0.0265048		K	0.0196857	0.0122538	0.0192177	0.00578572	0.0111721	0.0108262	0.0116878	0.018339	0.0101307	0.0127338	0.0102979	0.0453928	0.0297856	0.0236498	0.0128174	0.0160426	0.0146769	0.0134135	0.0157723	0.0169441
Ca	2.30595	2.19487	2.47422	1.9408	2.44058	2.46278	2.39538	2.35415	2.23175	2.47962	1.93235	2.42886	2.18361	2.47697	2.30705	2.45275	2.26012	2.391	2.19528	2.44528	2.20833	2.45649		Ca	2.19866	2.33414	2.16061	2.48014	2.28759	2.27374	2.27957	2.16221	2.3702	2.23462	2.33021	1.91468	2.17362	2.24641	2.33925	2.21687	2.35719	2.21069	2.3348	2.23865
Fe2+	0.0487742	0.0514546	0.0456515	0.0503165	0.0517454	0.047269	0.0536773	0.0515524	0.0558515	0.0438204	0.0408979	0.0517526	0.0581885	0.048463	0.0611683	0.0534119	0.0501217	0.0483637	0.0551326	0.0507714	0.0506179	0.0492546		Fe2+	0.0497982	0.0568111	0.0603634	0.0519561	0.0587122	0.0615915	0.0613026	0.0588579	0.0609226	0.0572964	0.0560719	0.0460662	0.0516183	0.0615621	0.0447798	0.055562	0.0591098	0.0533361	0.0486012	0.0619581
Al	5.35833	5.25144	5.53942	4.9855	5.514	5.51182	5.47905	5.42953	5.26193	5.52307	5.00231	5.52043	5.20157	5.5222	5.34678	5.50517	5.33558	5.44466	5.27175	5.52451	5.25355	5.48847		Al	5.22946	5.36641	5.16139	5.51563	5.32059	5.30344	5.29277	5.17819	5.40344	5.27218	5.37901	4.93455	5.21085	5.28201	5.41549	5.22769	5.37891	5.22838	5.34642	5.25798
Sr	0.01766	0.0189417	0.0177686	0.0168543	0.0132046	0.0183394	0.013648	0.0176314	0.0163457	0.0151507	0.0180869	0.020287	0.017798	0.015287	0.0174204	0.0174402	0.0170185	0.0168448	0.0167327	0.0140324	0.0171498	0.0175529		Sr	0.0167875	0.0172667	0.0205677	0.0146635	0.0157108	0.0169854	0.0164137	0.0171482	0.0154819	0.0173643	0.0159466	0.0188939	0.0166268	0.0176777	0.0170793	0.0203703	0.0150899	0.0171825	0.0173654	0.0136569
Ti	0.00503432	0.00399331	0.00185241	0.0113907	0.00257999	0.00248272	0.00370598	0.00486465	0.00236769	0.00298441	0.0106567	0.00237392	0.00502858	0.00413181	0.0017385	0.0025829	0.00277273	0.00340176	0.00493839	0.00329131	0.0047383	0.00165617		Ti	0.00523938	0.00536801	0.00494523	0.00289494	0.0019559	0.00205945	0.00462923	0.00628281	0.00267807	0.00452611	0.00524931	0.00912795	0.00667669	0.00495876	0.00673021	0.00411324	0.00247288	0.00493093	0.00609735	0.00494453
Mg	0.0107919	0.0298308	0.00713858	0.00765941	0.038247	0.0145564	0.00897701	0.00861553	0.0153016	0.00836223	0.00974785	0.0063413	0.0138305	0.0112596	0.0139847	0.00819042	0.00915872	0.0091935	0.0142732	0.00815375	0.00734929	0.00492352		Mg	0.0150668	0.0190271	0.0183767	0.0127043	0.020402	0.0132652	0.0163104	0.0208211	0.0195974	0.0142708	0.0155033	0.0166677	0.0154718	0.0145368	0.00943956	0.015285	0.0202165	0.0118085	0.0139276	0.0214364
Cr	0	0	0.000540796	0.000534444	0	0	0.00205567	0	0.0014065	0	0.000969237	0	0.00107857	0	0	0	0	0.000758379	0.00108129	0.00248625	0.000216518	0.00141425		Cr	0	0.00184441	0	0	0	0.00367958	0.000324352	0.00151548	0	0	0.00054088	0.00247919	0.000107956	0.00249723	0	0.000540372	0	0	0.000760301	0.000541318
Mn	0.000809721	0	0.000115866	0.00354967	0	0.0018635	0	0.00407863	0	0	0.00346101	0.00244034	0	0	0	0	0	0.0029015	0	0	0.00150765	0		Mn	0	0	0.00150793	0.00232811	0	0	0.000347464	0	0	0	0	0	0	0.00151205	0.000932605	0.00451525	0.000232014	0.00416373	0.00127989	0.0010438
Total	15.0388	15.0334	15.0506	15.0309	15.0672	15.0484	15.0489	15.0593	15.0449	15.0628	15.049	15.0601	15.0573	15.0476	15.0319	15.047	15.0401	15.0669	15.0637	15.05	15.0538	15.0622		Total	15.037	15.0649	15.0247	15.0447	15.0546	15.0426	15.04	15.0592	15.0579	15.0479	15.0433	15.0624	15.0365	15.073	15.0462	15.0687	15.0509	15.0603	15.0292	15.0847
An	77.9598	75.0705	83.0714	66.4523	82.1706	82.7693	80.7738	79.063	75.3487	82.6321	66.038	81.7086	73.1588	82.9828	78.1802	82.3151	76.4124	79.5962	73.9661	82.27	74.5014	81.9509		An	74.156	77.782	73.3329	83.0174	76.5725	76.4649	76.6446	72.3109	79.2199	75.0041	78.3869	64.3381	73.6667	74.9426	78.6258	73.6999	79.0251	73.6068	78.7459	74.0303
Config.	unzoned	unzoned	core	rim	unzoned	unzoned	unzoned	core	rim	core	rim	unzoned	core (osc)	osc (rim)	osc (rim)	osc (rim)	osc (rim)	osc (rim)	core	rim	core	rim		Config.	unzoned	unzoned	unzoned	unzoned	unzoned	unzoned	unzoned	unzoned	core	rim	unzoned	core	rim	unzoned	unzoned	unzoned	unzoned	unzoned	unzoned	unzoned
Unit 7
U7A (well-layered)
SiO2	45.457	48.408	48.201	47.019	46.603	46.631	47.015	45.767	48.834	48.365	47.36	46.994	46.797	47.933	46.154	46.172	49.208
Na2O	1.706	2.597	2.59	2.022	1.845	1.856	2.159	1.483	2.82	2.677	2.065	2.057	1.904	2.652	1.794	2.031	3.119
K2O	0.02	0.027	0.054	0.052	0.04	0.038	0.029	0.003	0.036	0.05	0.039	0.036	0.034	0.059	0.022	0.032	0.067
CaO	17.302	15.62	15.774	16.657	17.043	16.975	16.533	17.512	15.236	15.439	16.584	16.814	16.886	15.443	17.071	16.699	14.395
FeO	0.414	0.382	0.432	0.314	0.347	0.348	0.312	0.5	0.472	0.363	0.451	0.396	0.427	0.497	0.499	0.38	0.37
Al2O3	34.531	33.227	33.623	34.403	34.539	34.503	33.96	35.045	32.663	33.102	34.081	34.259	34.505	32.802	34.429	34.158	32.051
SrO	0.162	0.201	0.198	0.209	0.162	0.199	0.22	0.178	0.215	0.169	0.216	0.212	0.212	0.199	0.199	0.172	0.199
TiO2	0.008	0.023	0.047	0.026	0.025	0.025	0.036	0.013	0.038	0.041	0.03	0.03	0.012	0.028	0.047	0.035	0.042
MgO	0.027	0.047	0.083	0.096	0.035	0.026	0.028	0.025	0.023	0.029	0.042	0.052	0.005	0.027	0.047	0.019	0.018
Cr2O3	0.057	0	0	0.014	0.02	0.021	0	0.149	0	0.014	0.021	0	0	0.002	0.006	0	0
MnO	0.015	0.001	0.005	0	0.014	0	0.023	0	0	0	0	0	0.002	0.001	0	0.008	0.019
Total	99.592	100.462	100.872	100.676	100.579	100.55	100.228	100.488	100.276	100.165	100.796	100.768	100.765	99.585	100.168	99.644	99.409
Si	6.31597	6.62506	6.57443	6.43821	6.39695	6.40347	6.47031	6.29676	6.69348	6.63533	6.48045	6.43914	6.41585	6.62587	6.37002	6.40124	6.78368
Na	0.459544	0.689053	0.684873	0.536761	0.49098	0.494114	0.576036	0.395561	0.749354	0.712013	0.5478	0.546422	0.506071	0.710706	0.480023	0.545888	0.833592
K	0.00354469	0.00471352	0.00939518	0.00908247	0.00700371	0.0066563	0.00509092	0.000526496	0.00629421	0.00875005	0.00680718	0.00629212	0.00594599	0.0104033	0.00387314	0.00565906	0.0117819
Ca	2.57548	2.29021	2.30497	2.44349	2.50627	2.49731	2.4376	2.5812	2.23729	2.2692	2.43111	2.46819	2.48019	2.28698	2.52413	2.48026	2.126
Fe2+	0.0481065	0.0437219	0.0492776	0.0359571	0.0398339	0.0399653	0.0359093	0.0575305	0.0541047	0.0416487	0.05161	0.0453779	0.0489584	0.0574551	0.0575964	0.0440588	0.0426575
Al	5.6543	5.35912	5.40466	5.5516	5.58726	5.58377	5.50791	5.68225	5.27613	5.352	5.49586	5.5321	5.57504	5.34366	5.59997	5.58095	5.20717
Sr	0.0130509	0.0159498	0.0156586	0.016593	0.0128932	0.0158446	0.0175549	0.0141994	0.0170866	0.0134433	0.0171369	0.0168425	0.0168523	0.0159495	0.0159247	0.0138261	0.0159063
Ti	0.000836134	0.00236781	0.00482221	0.002678	0.00258134	0.00258242	0.00372681	0.00134541	0.00391795	0.00423118	0.00308788	0.00309209	0.00123755	0.00291147	0.0048795	0.00365006	0.00435537
Mg	0.00559279	0.00958948	0.0168774	0.0195969	0.0071623	0.00532278	0.00574476	0.00512778	0.00469983	0.00593136	0.00856776	0.0106222	0.00102195	0.00556413	0.00967061	0.00392703	0.00369937
Cr	0.00626123	0	0	0.00151553	0.00217037	0.00227984	0	0.0162067	0	0.00151846	0.00227173	0	0	0.000218566	0.000654677	0	0
Mn	0.0017651	0.000115907	0.000577578	0	0.00162752	0	0.00268075	0	0	0	0	0	0.000232223	0.00011707	0	0.000939322	0.00221831
Total	15.0845	15.0399	15.0655	15.0555	15.0547	15.0513	15.0626	15.0507	15.0424	15.0441	15.0447	15.0681	15.0514	15.0598	15.0667	15.0804	15.0311
An	84.8586	76.8717	77.0934	81.9894	83.619	83.4823	80.8857	86.7117	74.9098	76.1166	81.6107	81.8742	83.0534	76.2915	84.0214	81.961	71.8342
Config.	rim	core	unzoned	unzoned	unzoned	unzoned	unzoned	rim	core	unzoned	core	rim	unzoned	core	rim	core	rim
U7B (well-layered)
SiO2	46.17	46.83	41.891	46.716	39.398	47.089	47.94	46.357	47.649	48.664	47.48	47.662	47.59	48.224	46.772	46.373	46.708	46.454	47.285	47.99
Na2O	2.024	1.99	2.287	2	3.477	2.01	2.598	2.355	2.33	2.868	2.495	2.434	2.392	2.792	2.121	1.785	2.116	2.817	2.303	2.663
K2O	0.01	0.04	0.059	0.04	0.014	0.04	0.074	0.032	0.065	0.097	0	0.031	0.021	0.061	0.036	0.016	0.025	0.051	0.027	0.066
CaO	16.995	16.838	16.088	16.99	12.163	16.948	16.124	16.351	16.234	15.383	16.036	16.116	16.263	15.65	16.852	17.328	16.824	14.988	16.285	15.954
FeO	0.382	0.388	0.396	0.379	0.298	0.387	0.407	0.276	0.398	0.315	0.363	0.385	0.369	0.455	0.413	0.316	0.457	0.309	0.389	0.388
Al2O3	34.578	34.409	30.783	34.648	29.593	34.637	33.659	33.807	34.015	33.235	34.393	33.617	33.946	33.385	34.538	34.534	34.094	31.179	33.63	33.598
SrO	0.208	0.224	0.158	0.197	0.185	0.194	0.222	0.19	0.198	0.183	0.192	0.198	0.225	0.227	0.196	0.18	0.185	0.189	0.169	0.211
TiO2	0.02	0.021	0.02	0.037	0.037	0.034	0.038	0.026	0.021	0.042	0.027	0.015	0.037	0.037	0.033	0.033	0.014	0.017	0.017	0.044
MgO	0.026	0.018	0.062	0.004	1.096	0.053	0.074	0.01	0.019	0.062	0.08	0	0.029	0.02	0.009	0.015	0.053	0.056	0.015	0.049
Cr2O3	0.019	0	0	0.012	0	0	0	0.008	0.008	0	0.024	0	0.002	0.015	0	0.003	0.002	0	0.025	0.038
MnO	0.029	0	0.011	0	0.003	0.002	0	0.018	0.055	0.005	0.017	0	0.006	0.015	0	0	0.005	0.037	0.009	0.033
Total	100.461	100.758	91.755	101.023	86.264	101.394	101.136	99.43	100.992	100.854	101.107	100.458	100.88	100.881	100.97	100.583	100.483	96.097	100.154	101.034
Si	6.36108	6.42266	6.3534	6.39383	6.3219	6.41735	6.54259	6.44158	6.50929	6.63861	6.47549	6.54194	6.50846	6.59083	6.40516	6.37641	6.4287	6.66193	6.51368	6.5535
Na	0.540617	0.529118	0.67245	0.530681	1.08165	0.531056	0.687384	0.634419	0.617084	0.758502	0.659692	0.647684	0.634208	0.739776	0.56311	0.475836	0.56462	0.783199	0.615042	0.705021
K	0.00175744	0.00699777	0.0114142	0.00698336	0.00286557	0.00695353	0.0128823	0.005672	0.0113267	0.0168791	0	0.00542757	0.00366345	0.0106345	0.00628862	0.00280634	0.00438916	0.00932945	0.00474434	0.0114968
Ca	2.5085	2.47402	2.61402	2.49121	2.09091	2.47444	2.35747	2.43413	2.3759	2.24819	2.34304	2.36981	2.38279	2.29146	2.47239	2.55259	2.48075	2.30273	2.40332	2.33407
Fe2+	0.0440147	0.0445027	0.0502278	0.0433808	0.0399902	0.0441073	0.0464526	0.0320738	0.0454702	0.0359371	0.0414031	0.0441935	0.0422039	0.0520058	0.0472996	0.036338	0.0526032	0.0370594	0.0448142	0.0443116
Al	5.61437	5.56151	5.50208	5.58861	5.59619	5.56297	5.41356	5.53623	5.47621	5.34312	5.52793	5.4378	5.47118	5.37722	5.57406	5.59613	5.53019	5.2695	5.45959	5.40712
Sr	0.0166158	0.0178125	0.0138941	0.0156332	0.017212	0.0153294	0.0175667	0.015308	0.0156831	0.0144746	0.0151827	0.0157574	0.0178415	0.0179882	0.0155628	0.0143506	0.0147635	0.0157154	0.0134982	0.0167067
Ti	0.00207275	0.00216649	0.00228172	0.00380928	0.00446603	0.00348547	0.00390105	0.00271767	0.00215797	0.00430988	0.00276995	0.00154872	0.00380636	0.00380386	0.00339942	0.00341327	0.00144946	0.00183388	0.00176156	0.00451982
Mg	0.00534034	0.00368034	0.0140185	0.000816169	0.262186	0.010768	0.015056	0.00207158	0.00386953	0.0126092	0.0162659	0	0.00591269	0.00407504	0.00183743	0.00307487	0.0108751	0.0119726	0.00308048	0.0099757
Cr	0.00206952	0	0	0.00129844	0	0	0	0.000878844	0.000864002	0	0.00258773	0	0.000216241	0.00162074	0	0.00032612	0.000217624	0	0.00272262	0.00410252
Mn	0.00338382	0	0.00141292	0	0.000407693	0.000230837	0	0.0021183	0.00636328	0.000577668	0.00196359	0	0.000694948	0.00173623	0	0	0.000582829	0.00449384	0.00104999	0.00381659
Total	15.0998	15.0625	15.2352	15.0762	15.4178	15.0667	15.0969	15.1072	15.0642	15.0732	15.0863	15.0642	15.071	15.0912	15.0891	15.0613	15.0891	15.0978	15.0633	15.0946
An	82.2697	82.3812	79.5389	82.4388	65.9061	82.3305	77.4247	79.3251	79.3823	74.7728	78.0303	78.5357	78.9788	75.5949	81.4492	84.2877	81.4597	74.6203	79.6233	76.8016
Config.	unzoned	unzoned	unzoned	unzoned	unzoned	unzoned	unzoned	unzoned	unzoned	unzoned	unzoned	unzoned	unzoned	unzoned	unzoned	unzoned	unzoned	unzoned	unzoned	unzoned
U7P3 (harrisite)
SiO2	47.086	46.704	46.232	46.713	46.572	46.522	46.331	47.458	46.298	47.105	46.323	46.221	47.168	46.531	47.22	47.243	46.797	47.084	46.944	47.015	47.379	47.731
Na2O	2.295	1.979	1.925	2.041	2.091	2.037	1.795	2.314	2.611	1.957	1.707	1.791	2.232	1.789	2.1	2.193	2.089	1.925	2.287	1.963	2.305	2.338
K2O	0.039	0.022	0.027	0.048	0.032	0.059	0.014	0.083	0.048	0.041	0.074	0.036	0.04	0.054	0.07	0.034	0.02	0.095	0.092	0.036	0.031	0.024
CaO	16.45	16.941	17.085	16.961	16.669	16.972	17.435	16.442	15.745	16.755	17.236	17.145	16.41	17.241	16.782	16.633	16.877	16.781	16.639	16.877	16.34	16.443
FeO	0.514	0.391	0.418	0.426	0.391	0.435	0.492	0.373	0.37	0.49	0.376	0.381	0.318	0.4	0.393	0.462	0.455	0.396	0.386	0.399	0.394	0.339
Al2O3	34.232	34.683	34.573	34.514	34.374	34.484	34.937	34.318	33.019	34.363	34.944	34.688	34.259	34.866	34.497	34.405	34.684	34.479	34.438	34.795	34.07	34.259
SrO	0.207	0.195	0.2	0.2	0.195	0.176	0.169	0.19	0.229	0.175	0.208	0.152	0.171	0.17	0.173	0.166	0.185	0.157	0.188	0.169	0.187	0.191
TiO2	0.032	0.018	0.015	0.021	0.024	0.025	0.019	0.026	0.028	0.032	0.015	0.008	0.02	0.03	0.017	0.031	0.051	0.03	0.022	0.036	0.026	0.039
MgO	0.021	0.011	0.032	0.031	0.013	0.036	0.044	0.072	0.031	0.052	0.08	0.02	0.035	0.019	0.04	0.021	0.038	0.146	0.075	0.017	0.037	0
Cr2O3	0.019	0	0.002	0	0	0.003	0	0	0.006	0.001	0	0.014	0.005	0	0.002	0.016	0.023	0.006	0	0	0.007	0
MnO	0	0	0	0	0	0	0	0	0.025	0.02	0.042	0	0	0.01	0.014	0	0.029	0	0	0.003	0.023	0.007
Total	100.895	100.944	100.509	100.955	100.361	100.749	101.236	101.276	98.41	100.991	101.005	100.456	100.658	101.11	101.308	101.204	101.248	101.099	101.071	101.31	100.799	101.371
Si	6.44975	6.39474	6.36565	6.40021	6.41232	6.38897	6.33756	6.4693	6.49972	6.44231	6.34569	6.36237	6.46431	6.365	6.43873	6.44765	6.39237	6.43096	6.42174	6.40898	6.48639	6.49476
Na	0.609456	0.525318	0.513853	0.542135	0.558152	0.542341	0.476018	0.611533	0.710637	0.518888	0.45334	0.477951	0.593031	0.474433	0.555139	0.580245	0.553211	0.509732	0.606523	0.518777	0.611782	0.616759
K	0.00681436	0.00384238	0.00474212	0.00838893	0.00562017	0.0103356	0.0024428	0.0144323	0.00859573	0.00715266	0.0129307	0.00632108	0.00699268	0.00942234	0.0121753	0.00591905	0.00348484	0.0165514	0.0160535	0.00625985	0.00541362	0.00416565
Ca	2.41401	2.48502	2.52021	2.4896	2.45879	2.49705	2.55502	2.40118	2.36808	2.45494	2.52953	2.52836	2.40938	2.52662	2.45155	2.43196	2.4698	2.45551	2.4385	2.46473	2.39658	2.39699
Fe2+	0.0588814	0.0447722	0.0481327	0.0488123	0.0450226	0.0499604	0.0562832	0.0425227	0.0434408	0.0560447	0.0430758	0.0438599	0.0364473	0.0457593	0.0448157	0.0527315	0.0519779	0.0452336	0.0441595	0.0454872	0.0451104	0.0385768
Al	5.52604	5.59648	5.61006	5.57291	5.57764	5.58111	5.63204	5.51315	5.46294	5.53855	5.64137	5.62715	5.53324	5.62067	5.54352	5.5337	5.58346	5.54993	5.55189	5.58984	5.49692	5.49373
Sr	0.0164402	0.0154807	0.0159667	0.0158881	0.0155672	0.0140143	0.0134037	0.0150172	0.0186404	0.0138771	0.0165208	0.0121314	0.0135881	0.0134831	0.0136775	0.0131359	0.0146522	0.0124334	0.0149114	0.0133575	0.0148438	0.0150689
Ti	0.00329722	0.0018539	0.00155359	0.00216432	0.00248569	0.00258261	0.00195502	0.00266605	0.0029569	0.00329209	0.00154568	0.000828353	0.00206182	0.00308691	0.00174369	0.00318253	0.00524035	0.00308227	0.00226382	0.00369149	0.00267755	0.00399184
Mg	0.0042884	0.00224536	0.00656863	0.00633203	0.00266845	0.00737055	0.0089728	0.0146321	0.00648812	0.0106024	0.0163379	0.00410425	0.00715102	0.00387467	0.00813129	0.00427276	0.00773842	0.029729	0.0152953	0.00345483	0.00755168	0
Cr	0.00205755	0	0.000217708	0	0	0.000325716	0	0	0.00066593	0.000108123	0	0.00152353	0.000541739	0	0.0002156	0.00172635	0.0024838	0.000647886	0	0	0.000757635	0
Mn	0	0	0	0	0	0	0	0	0.00297243	0.00231656	0.0048727	0	0	0.0011585	0.00161674	0	0.00335491	0	0	0.000346348	0.00266676	0.000806676
Total	15.091	15.0697	15.087	15.0864	15.0783	15.0941	15.0837	15.0844	15.1251	15.0481	15.0652	15.0646	15.0667	15.0635	15.0713	15.0745	15.0878	15.0538	15.1113	15.0549	15.0707	15.0648
An	79.8425	82.5495	83.0639	82.118	81.4994	82.1563	84.2952	79.7016	76.9178	82.5515	84.8019	84.1017	80.2482	84.1911	81.5365	80.7369	81.7	82.8098	80.0815	82.6118	79.6639	79.5351
Config.	unzoned	unzoned	unzoned	unzoned	unzoned	unzoned	unzoned	unzoned	unzoned	unzoned	unzoned	unzoned	unzoned	unzoned	unzoned	unzoned	unzoned	unzoned	unzoned	unzoned	unzoned	unzoned

## Sheet: Clinopyroxene
Clinopyroxene Mineral Chemistry (Hepworth et al.)							*analysed in Gottingen apart of Hepworth 2018 PhD Thesis, Keele University, UK
Unit 9
U9A (well-layered)
SiO2	51.873	51.436	51.322	51.777	51.714	51.586	52.041	51.296	51.771	52.239	51.668	51.493	51.168	51.391	51.497	51.116	51.255
Na2O	0.308	0.416	0.27	0.262	0.308	0.289	0.33	0.308	0.31	0.247	0.348	0.283	0.3	0.269	0.312	0.362	0.302
K2O	0.01	0.005	0.003	0.005	0.002	0.005	0.012	0.004	0	0	0.003	0.008	0.005	0.001	0.005	0	0
TiO2	0.538	0.513	0.593	0.631	0.611	0.629	0.571	0.725	0.78	0.543	0.681	0.755	0.811	0.7	0.746	1.002	1.036
FeO	4.065	4.279	4.082	4.271	4.304	4.256	4.293	4.348	4.386	4.009	4.247	4.342	4.358	4.177	4.215	4.663	4.505
Al2O3	3.432	3.542	3.994	3.674	3.463	3.89	3.409	3.626	3.532	3.506	3.604	4.053	4.182	3.73	4.025	3.901	3.63
MgO	16.966	16.898	16.712	17.027	16.962	16.676	17.083	16.826	16.93	16.94	16.805	16.831	16.642	16.793	16.635	16.698	16.656
CaO	22.333	22.405	22.313	22.454	22.096	22.465	22.193	22.019	22.149	22.354	22.117	22.293	22.378	22.341	22.4	21.792	22.285
Cr2O3	1.023	1.116	1.172	1.088	1.069	1.135	1.012	1.012	1.041	1.031	1.084	1.211	1.231	1.16	1.192	1.02	1.055
MnO	0.088	0.1	0.122	0.104	0.125	0.09	0.106	0.106	0.111	0.079	0.097	0.109	0.133	0.091	0.102	0.124	0.103
NiO	0	0.034	0.064	0.077	0.051	0.052	0.072	0.06	0.055	0.018	0.038	0.052	0.05	0.041	0.057	0.064	0.013
V2O3	0.064	0.072	0.078	0.105	0.06	0.108	0.089	0.094	0.075	0.068	0.076	0.089	0.111	0.089	0.094	0.108	0.106
Total	100.636	100.744	100.647	101.37	100.705	101.073	101.122	100.33	101.065	100.966	100.692	101.43	101.258	100.694	101.186	100.742	100.84
Si	7.55278	7.5034	7.48145	7.49907	7.53381	7.49298	7.5478	7.5048	7.51808	7.57125	7.52591	7.45634	7.42981	7.49145	7.47211	7.45801	7.47338
Na	0.086941	0.11765	0.0763052	0.0735665	0.0869893	0.0813822	0.0927892	0.0873605	0.0872751	0.0694029	0.0982709	0.079446	0.0844518	0.076022	0.0877656	0.102396	0.0853682
K	0.00185727	0.000930401	0.000557843	0.000923739	0.00037166	0.000926407	0.00222006	0.000746491	0	0	0.000557401	0.00147767	0.000926101	0.000185946	0.000925423	0	0
Ti	0.0589242	0.056293	0.0650254	0.0687458	0.0669567	0.0687258	0.0622956	0.0797885	0.0852042	0.0591996	0.0746157	0.0822376	0.0885822	0.0767579	0.0814229	0.109971	0.113628
Fe2+	0.494982	0.522032	0.497644	0.517325	0.524376	0.516997	0.520714	0.531997	0.532663	0.485928	0.517348	0.525812	0.529212	0.509222	0.511473	0.568977	0.549338
Al	0.588902	0.608933	0.686152	0.627104	0.594551	0.66589	0.582683	0.625192	0.604465	0.598845	0.61866	0.691646	0.715638	0.640793	0.688268	0.670768	0.62376
Mg	3.68273	3.67495	3.63191	3.67649	3.68391	3.6111	3.69372	3.66996	3.66524	3.66025	3.64922	3.63339	3.60255	3.64949	3.5984	3.63208	3.62057
Ca	3.48365	3.50153	3.48467	3.48406	3.4486	3.49584	3.44836	3.45124	3.44585	3.47096	3.45132	3.45834	3.48115	3.48902	3.48202	3.40632	3.48109
Cr	0.117757	0.128706	0.135069	0.124579	0.12312	0.130336	0.116038	0.117053	0.119513	0.118134	0.124828	0.138633	0.141313	0.133685	0.136736	0.117655	0.121613
Mn	0.0108514	0.0123546	0.0150619	0.0127568	0.0154225	0.0110714	0.0130203	0.0131341	0.0136516	0.00969702	0.011966	0.0133673	0.0163557	0.0112346	0.0125343	0.0153224	0.0127191
Ni	0	0.00398967	0.00750463	0.00897075	0.00597646	0.00607566	0.00839992	0.00706114	0.00642467	0.00209852	0.00445234	0.00605687	0.00584005	0.00480762	0.00665279	0.00751127	0.00152473
V	0.0112061	0.0126308	0.0136736	0.018288	0.0105115	0.0188649	0.0155229	0.0165383	0.0130975	0.0118519	0.0133125	0.015498	0.0193825	0.0156019	0.016402	0.0189495	0.0185864
Total	16.0906	16.1308	16.0813	16.0936	16.0841	16.0813	16.088	16.0883	16.0784	16.0458	16.0771	16.0867	16.0958	16.0827	16.0783	16.089	16.083
Config.	core	rim	unzoned	core	rim	unzoned	unzoned	core	rim	core	rim	unzoned	unzoned	unzoned	unzoned	rim	core
U9G (well-layered)
SiO2	51.695	51.359	51.315
Na2O	0.245	0.326	0.324
K2O	0	0	0.006
TiO2	0.638	0.559	0.565
FeO	4.628	4.535	4.353
Al2O3	3.557	3.707	3.67
MgO	16.973	16.501	16.661
CaO	21.272	20.195	22.26
Cr2O3	1.075	1.103	1.157
MnO	0.119	0.093	0.105
NiO	0.078	0.053	0.035
V2O3	0.071	0.082	0.078
Total	100.28	98.431	100.451
Si	7.55237	7.61412	7.50487
Na	0.069392	0.0936977	0.0918655
K	0	0	0.00111933
Ti	0.0701135	0.0623392	0.0621575
Fe2+	0.565447	0.562269	0.532416
Al	0.612419	0.647673	0.63255
Mg	3.69673	3.64702	3.63266
Ca	3.32939	3.20752	3.48776
Cr	0.124162	0.129278	0.133776
Mn	0.0147238	0.0116768	0.0130055
Ni	0.00916636	0.00632043	0.00411751
V	0.0124739	0.0146192	0.0137183
Total	16.0564	15.9819	16.0963
Config.	unzoned	unzoned	unzoned
U9D (well-layered)
SiO2	51.635	50.856	51.201	51.493	51.455	51.565	51.268	51.42	52.151	51.637	51.19	51.007	51.113
Na2O	0.283	0.336	0.272	0.272	0.441	0.373	0.354	0.376	0.358	0.374	0.307	0.359	0.365
K2O	0	0	0	0.009	0.007	0.012	0.019	0	0	0	0	0.007	0
TiO2	0.475	0.542	0.492	0.517	0.547	0.544	0.904	0.788	0.543	0.548	0.546	0.795	0.565
FeO	4.31	4.573	4.294	4.301	4.517	4.42	4.687	4.585	4.439	4.614	4.355	4.597	4.98
Al2O3	3.333	4.12	3.995	3.516	3.797	3.556	3.331	3.507	2.967	3.317	3.835	3.852	4.048
MgO	17.124	16.544	16.697	16.846	16.619	16.708	16.963	16.809	16.853	16.661	16.338	16.351	16.714
CaO	22.207	22.28	22.052	22.474	22.27	22.029	22.101	21.876	22.099	22.418	22.466	22.408	21.149
Cr2O3	1.054	1.237	1.117	1.094	1.178	1.049	0.936	1.033	0.908	0.959	1.149	1.179	1.157
MnO	0.086	0.119	0.119	0.094	0.116	0.119	0.14	0.124	0.127	0.104	0.099	0.121	0.095
NiO	0.055	0.055	0.013	0.051	0.026	0.032	0.039	0.051	0.026	0.026	0.038	0.039	0.064
V2O3	0.066	0.08	0.079	0.057	0.101	0.11	0.11	0.095	0.074	0.079	0.074	0.112	0.089
Total	100.562	100.662	100.252	100.667	100.973	100.407	100.742	100.569	100.471	100.658	100.323	100.715	100.25
Si	7.53603	7.43754	7.49228	7.51472	7.49322	7.53784	7.4896	7.51157	7.61197	7.54352	7.49932	7.45848	7.48774
Na	0.0800743	0.0952653	0.0771636	0.0769559	0.124505	0.105708	0.100259	0.106487	0.101304	0.105924	0.0871934	0.101771	0.103662
K	0	0	0	0.00167539	0.00130031	0.0022376	0.00354058	0	0	0	0	0.00130565	0
Ti	0.0521481	0.0596256	0.054156	0.0567546	0.0599203	0.0598187	0.0993406	0.0865907	0.0596184	0.0602199	0.0601694	0.0874448	0.0622607
Fe2+	0.526065	0.559309	0.525486	0.524925	0.550116	0.540354	0.572625	0.560147	0.541855	0.563708	0.533566	0.562158	0.610116
Al	0.573276	0.710092	0.688942	0.604705	0.651645	0.61261	0.573478	0.60376	0.510366	0.571069	0.662113	0.6638	0.698859
Mg	3.72588	3.60705	3.64249	3.6651	3.60803	3.64117	3.69436	3.66071	3.66721	3.6286	3.56829	3.56443	3.65027
Ca	3.47224	3.49079	3.45705	3.51372	3.47442	3.44992	3.45896	3.42364	3.45564	3.50858	3.52602	3.51031	3.31918
Cr	0.121614	0.143022	0.129221	0.12622	0.135622	0.121231	0.108102	0.119301	0.104777	0.110758	0.133077	0.136295	0.133998
Mn	0.0106301	0.0147392	0.0147476	0.011618	0.0143066	0.0147325	0.0173212	0.0153412	0.0156992	0.0128672	0.0122832	0.0149846	0.0117864
Ni	0.00645697	0.00647019	0.00153019	0.0059869	0.00304566	0.00376279	0.00458294	0.00599289	0.00305264	0.0030553	0.00447804	0.00458725	0.00754165
V	0.0115838	0.0140697	0.0139018	0.0100034	0.0176876	0.0193371	0.0193247	0.016689	0.0129889	0.0138787	0.013037	0.0196946	0.0156789
Total	16.116	16.1239	16.0831	16.1024	16.1161	16.0894	16.1222	16.0935	16.0715	16.1083	16.0865	16.1056	16.0854
Config.	unzoned	unzoned	unzoned	unzoned	unzoned	unzoned	unzoned	unzoned	unzoned	unzoned	unzoned	unzoned	unzoned
Unit 8
U8Aa (wehrlite)
SiO2	51.52	51.037	52.044	51.135	50.463	51.42	51.687	51.451	51.018	51.38	50.66	51.937	51.185	52.356	51.183	51.882	51.746	50.498	51.351	51.581	51.978	52.237	51.068	50.98	52.606
Na2O	0.383	0.415	0.362	0.359	0.355	0.347	0.314	0.381	0.418	0.302	0.364	0.344	0.338	0.292	0.267	0.301	0.31	0.297	0.309	0.285	0.302	0.316	0.327	0.358	0.292
K2O	0.001	0.008	0	0.007	0	0.005	0.01	0	0.002	0	0.006	0	0.003	0	0	0	0	0	0	0	0	0.003	0	0.003	0
TiO2	0.65	0.711	0.515	0.803	0.688	0.59	0.506	0.595	0.691	0.488	0.716	0.644	0.67	0.558	0.701	0.57	0.694	0.678	0.65	0.544	0.599	0.509	0.696	0.69	0.389
FeO	5.437	5.186	5.215	5.234	5.481	5.734	5.368	5.413	5.514	5.271	5.572	5.323	6.222	5.733	6.154	5.788	6.004	6.832	5.821	5.779	5.999	5.291	5.331	5.785	5.328
Al2O3	3.739	3.863	2.862	3.539	3.701	3.585	3.347	3.438	3.69	3.401	3.833	2.994	3.749	2.988	3.644	3.156	3.724	3.633	3.375	3.345	3.432	3.264	3.473	3.686	2.708
MgO	16.475	16.412	16.822	16.316	16.374	16.267	16.677	16.416	16.398	16.576	15.948	16.94	16.856	16.931	16.671	16.714	16.957	16.882	16.461	17.004	17.538	16.783	16.654	16.321	17.374
CaO	21.945	21.898	21.848	22.296	21.909	21.79	21.772	21.885	21.646	21.971	22.422	21.966	20.043	22.047	21.215	21.905	20.947	20.337	21.794	21.766	21.431	22.098	21.765	21.325	21.942
Cr2O3	0.94	1.085	0.84	0.974	1.002	0.98	1	0.846	0.96	0.896	0.991	0.757	0.985	0.361	1.032	0.54	0.888	0.945	0.867	0.67	0.706	0.672	0.916	0.941	0.373
MnO	0.131	0.171	0.142	0.157	0.153	0.124	0.127	0.132	0.136	0.138	0.153	0.136	0.135	0.129	0.143	0.138	0.127	0.156	0.155	0.155	0.125	0.141	0.106	0.166	0.133
NiO	0.048	0.043	0.032	0.012	0.06	0.054	0	0.036	0.06	0.032	0.032	0	0.001	0.025	0.031	0.035	0.022	0.024	0.05	0.003	0.04	0.043	0.003	0.04	0.034
V2O3	0.079	0.096	0.098	0.087	0.111	0.096	0.067	0.068	0.095	0.081	0.122	0.09	0.084	0.099	0.113	0.105	0.092	0.085	0.082	0.077	0.097	0.083	0.087	0.095	0.066
Total	101.269	100.829	100.682	100.832	100.186	100.896	100.808	100.593	100.533	100.455	100.697	101.041	100.187	101.42	101.041	101.029	101.419	100.282	100.833	101.132	102.15	101.357	100.339	100.295	101.179
Si	7.49917	7.46381	7.60408	7.48445	7.44476	7.52002	7.54864	7.53704	7.48638	7.53454	7.44467	7.56728	7.51692	7.60026	7.4802	7.56926	7.51121	7.45049	7.51926	7.52095	7.50067	7.58027	7.49981	7.49856	7.63725
Na	0.10808	0.117661	0.10254	0.10187	0.101535	0.0983841	0.0889048	0.108203	0.118914	0.0858574	0.103703	0.0971695	0.0962326	0.0821775	0.0756496	0.0851357	0.0872375	0.0849524	0.0877189	0.0805631	0.0844882	0.0889	0.0931017	0.102087	0.082185
K	0.000185672	0.00149236	0	0.00130692	0	0.000932752	0.00186293	0	0.000374358	0	0.00112471	0	0.000561988	0	0	0	0	0	0	0	0	0.000555312	0	0.00056287	0
Ti	0.07117	0.0782152	0.0566017	0.0884104	0.0763505	0.0649061	0.0555884	0.0655647	0.0762733	0.0538305	0.0791479	0.0705822	0.0740147	0.0609316	0.077064	0.0625544	0.0757773	0.0752466	0.0715956	0.0596662	0.065021	0.0555611	0.0768877	0.0763437	0.0424813
Fe2+	0.661851	0.634266	0.637226	0.640677	0.67624	0.701307	0.655637	0.663145	0.676673	0.646427	0.684786	0.648609	0.764171	0.695997	0.752157	0.706202	0.728849	0.842989	0.712833	0.704692	0.723974	0.642108	0.654747	0.711615	0.646888
Al	0.641391	0.665779	0.492806	0.610453	0.643468	0.617883	0.576067	0.59353	0.638124	0.587759	0.663818	0.514097	0.648847	0.511178	0.627618	0.54263	0.637049	0.631693	0.582412	0.57479	0.583658	0.558196	0.601085	0.638945	0.463319
Mg	3.5751	3.57818	3.66419	3.56025	3.60128	3.54666	3.63103	3.58508	3.58727	3.62383	3.49391	3.67961	3.69043	3.66412	3.63223	3.63532	3.6695	3.71329	3.59342	3.69623	3.77299	3.63079	3.64624	3.5789	3.76033
Ca	3.42212	3.43085	3.41987	3.49615	3.46276	3.41402	3.40649	3.43459	3.40289	3.45171	3.53001	3.42875	3.15342	3.42873	3.32164	3.42375	3.25744	3.21454	3.41889	3.40004	3.31318	3.43543	3.42438	3.36039	3.41271
Cr	0.108171	0.125444	0.0970287	0.112706	0.116867	0.113307	0.11546	0.0979765	0.111369	0.103876	0.115133	0.0871975	0.114361	0.0414299	0.119237	0.0622839	0.101904	0.110227	0.100367	0.077233	0.0805435	0.077094	0.106351	0.109424	0.042811
Mn	0.0161491	0.0211792	0.0175713	0.0194617	0.0191165	0.0153585	0.0157083	0.0163764	0.0169015	0.0171388	0.0190419	0.0167819	0.0167907	0.0158595	0.0176995	0.0170512	0.0156126	0.0194928	0.0192219	0.0191405	0.0152767	0.0173286	0.013184	0.0206788	0.0163528
Ni	0.00562013	0.00505838	0.00376091	0.00141283	0.00712027	0.00635255	0	0.00424206	0.00708218	0.00377468	0.00378266	0	0.000118131	0.00291924	0.00364432	0.00410745	0.00256876	0.00284832	0.0058893	0.000351861	0.0046431	0.00501929	0.000354397	0.00473266	0.00397052
V	0.0138284	0.0168832	0.0172191	0.0153133	0.0196928	0.0168836	0.0117671	0.0119791	0.0167641	0.0142842	0.0215599	0.0157693	0.0148349	0.0172824	0.0198597	0.0184219	0.0160594	0.0150812	0.0144394	0.0135015	0.0168329	0.0144841	0.0153648	0.0168039	0.0115227
Total	16.1228	16.1219	16.0957	16.1171	16.1495	16.0991	16.0954	16.1057	16.1222	16.1087	16.1391	16.1101	16.0759	16.1036	16.1071	16.1083	16.0872	16.1458	16.1116	16.1337	16.1444	16.0913	16.1161	16.1022	16.1083
U8B (wehrlite)
SiO2	52.161	52.302	50.965	51.713	52.024	52.242	51.621	52.07	52.216	51.499	52.649	51.532	52.479	52.032	52.121	52.878	51.869	51.793	51.795	51.601	51.672	52.45	51.679	51.461	52.006	51.457	51.573
Na2O	0.295	0.33	0.301	0.302	0.286	0.275	0.243	0.276	0.325	0.352	0.267	0.29	0.25	0.286	0.255	0.592	0.316	0.297	0.383	0.344	0.31	0.234	0.328	0.394	0.307	0.318	0.411
K2O	0.007	0.002	0	0.002	0	0.002	0.004	0.005	0.008	0	0	0.003	0	0.008	0	0.003	0	0.015	0	0	0	0	0.004	0	0.001	0	0
TiO2	0.646	0.371	0.784	0.632	0.688	0.456	0.52	0.564	0.565	0.641	0.38	0.692	0.374	0.373	0.564	0.488	0.59	0.613	0.618	0.593	0.587	0.414	0.754	0.628	0.486	0.623	0.613
FeO	5.368	5.234	6.045	5.867	5.528	5.242	5.722	6.017	5.294	5.858	5.149	5.692	5.24	5.545	5.882	5.134	5.647	5.955	5.603	5.761	5.784	5.116	5.505	5.747	5.521	5.813	5.595
Al2O3	3.073	3.094	4.125	3.247	3.146	2.991	3.481	2.716	3.246	3.433	2.854	3.565	2.815	3.194	2.854	2.381	2.949	2.979	2.979	3.187	3.327	2.987	3.296	3.545	3.234	3.446	3.488
MgO	16.469	16.89	16.341	16.514	16.863	16.936	16.652	16.743	17.06	16.218	17.067	16.453	17.172	16.78	16.984	16.643	16.617	16.713	16.818	16.611	16.429	16.914	16.744	16.309	16.867	16.424	16.582
CaO	22.193	22.288	21.526	21.785	21.971	22.069	21.667	21.633	21.684	21.851	22.34	21.782	22.349	21.97	21.866	21.988	22.095	21.528	21.772	21.545	21.847	22.308	22.005	22.117	22.123	21.832	21.497
Cr2O3	0.531	0.722	0.652	0.845	0.49	0.454	0.945	0.244	0.625	0.852	0.292	0.785	0.261	0.803	0.393	0.621	0.406	0.734	0.429	0.774	0.806	0.449	0.484	0.955	0.913	0.873	0.851
MnO	0.115	0.158	0.108	0.114	0.131	0.121	0.131	0.136	0.101	0.161	0.138	0.151	0.13	0.143	0.126	0.165	0.148	0.133	0.159	0.162	0.13	0.126	0.12	0.157	0.126	0.182	0.117
NiO	0.045	0.022	0.004	0.034	0	0.012	0.047	0.036	0.043	0.005	0.011	0.032	0.03	0.051	0.04	0.003	0.049	0.01	0.001	0.043	0.022	0.019	0.018	0.028	0.018	0.043	0.053
V2O3	0.092	0.07	0.095	0.08	0.081	0.075	0.097	0.076	0.105	0.119	0.068	0.101	0.06	0.076	0.089	0.058	0.097	0.089	0.087	0.069	0.097	0.059	0.109	0.087	0.085	0.108	0.093
Total	100.903	101.413	100.851	101.055	101.127	100.8	101.033	100.44	101.167	100.87	101.147	100.977	101.1	101.185	101.085	100.896	100.686	100.77	100.557	100.621	100.914	101.017	100.937	101.341	101.602	101.011	100.78
Si	7.60561	7.58938	7.4565	7.54927	7.57105	7.61493	7.53095	7.6357	7.58159	7.53599	7.6428	7.52297	7.62829	7.57479	7.59723	7.69997	7.59254	7.57841	7.58509	7.55991	7.55127	7.6255	7.54116	7.50261	7.54503	7.52062	7.53745
Na	0.0833909	0.0928347	0.0853764	0.0854714	0.0806913	0.0777119	0.0687287	0.0784655	0.0914847	0.0998603	0.0751418	0.0820764	0.0704514	0.0807188	0.0720595	0.167126	0.0896757	0.0842504	0.108738	0.0977069	0.0878284	0.0659549	0.0927911	0.111362	0.0863484	0.0901041	0.116453
K	0.00130195	0.000370192	0	0.00037243	0	0.000371865	0.000744376	0.000935277	0.00148168	0	0	0.000558653	0	0.00148559	0	0.000557243	0	0.00279967	0	0	0	0	0.000744549	0	0.000185062	0	0
Ti	0.0708544	0.0404956	0.086283	0.0694015	0.075316	0.0499985	0.0570654	0.0622138	0.0617094	0.070558	0.0414946	0.0759914	0.040894	0.0408465	0.0618398	0.053454	0.0649647	0.0674705	0.0680781	0.0653521	0.0645282	0.0452761	0.0827641	0.0688716	0.0530383	0.0684925	0.0673921
Fe2+	0.654582	0.635163	0.739644	0.716284	0.672797	0.639009	0.698128	0.737913	0.642842	0.716894	0.625099	0.694929	0.636996	0.675096	0.71702	0.625221	0.691291	0.728707	0.68621	0.705862	0.706898	0.622038	0.671808	0.700711	0.669867	0.710514	0.683858
Al	0.528057	0.529101	0.711242	0.558622	0.539562	0.513798	0.598491	0.469376	0.555438	0.592033	0.488254	0.613341	0.482225	0.547981	0.49026	0.408605	0.508726	0.513698	0.514131	0.550263	0.572991	0.511785	0.566815	0.609089	0.552939	0.593546	0.600771
Mg	3.57998	3.65378	3.56424	3.59404	3.65858	3.68029	3.62172	3.66032	3.69284	3.53805	3.69355	3.58082	3.72124	3.64181	3.69069	3.61302	3.62624	3.64575	3.67174	3.6281	3.57932	3.66601	3.64257	3.54476	3.64813	3.5786	3.61297
Ca	3.46678	3.46482	3.37403	3.4071	3.4255	3.44628	3.38645	3.3986	3.37301	3.42559	3.4743	3.40668	3.48034	3.42651	3.41455	3.43022	3.46494	3.37468	3.41581	3.38163	3.42041	3.4746	3.44007	3.45448	3.43853	3.41841	3.3659
Cr	0.0612107	0.0828267	0.0754146	0.097523	0.0563759	0.0523175	0.108993	0.0282876	0.0717434	0.0985658	0.0335112	0.0905997	0.0299935	0.0924189	0.0452877	0.0714909	0.046984	0.0849079	0.0496678	0.0896487	0.0931204	0.0516076	0.055836	0.110073	0.104718	0.100871	0.0983278
Mn	0.0142012	0.0194171	0.0133821	0.0140945	0.0161459	0.0149372	0.0161858	0.0168904	0.0124199	0.0199529	0.016966	0.0186693	0.0160038	0.0176309	0.0155544	0.0203487	0.0183476	0.0164815	0.0197201	0.0201007	0.0160897	0.0155143	0.0148301	0.0193853	0.0154816	0.0225278	0.0144819
Ni	0.00527799	0.0025679	0.00047075	0.00399256	0	0.001407	0.00551555	0.0042465	0.00502219	0.000588544	0.00128446	0.00375776	0.00350776	0.00597225	0.00468997	0.000351401	0.00576956	0.001177	0.000117799	0.00506751	0.00258616	0.002222	0.00211283	0.00328367	0.00210062	0.00505528	0.00623082
V	0.0161318	0.012215	0.0167145	0.0140444	0.0141757	0.0131466	0.0170178	0.0134024	0.0183338	0.0209409	0.0118708	0.0177313	0.0104882	0.0133052	0.0156006	0.0101566	0.0170749	0.0156605	0.0153214	0.0121567	0.0170469	0.0103153	0.0191275	0.0152532	0.0148298	0.0189819	0.0163453
Total	16.0874	16.1108	16.1066	16.0962	16.096	16.0911	16.093	16.093	16.0896	16.0981	16.0924	16.0904	16.1099	16.1053	16.1092	16.0904	16.1095	16.0983	16.1193	16.1036	16.0951	16.0805	16.1115	16.1246	16.1164	16.1087	16.1038
Config.	rim	core	core (med)	rim (light)	rim (light)	rim (dark)	core (med)	rim (dark)	rim (dark)	light BSE	dark BSE	med BSE	dark BSE	light BSE	dark BSE
U8C (wehrlite)
SiO2	51.109	52.532	52.797	51.875	51.739	51.852	51.325	51.125	53.411	51.669	51.68	51.537	52.277	50.642	52.066	53.08	51.787	52.137
Na2O	0.325	0.347	0.301	0.353	0.31	0.283	0.347	0.356	0.414	0.394	0.395	0.384	0.35	0.361	0.334	0.222	0.424	0.308
K2O	0	0	0.001	0	0	0	0.005	0.001	0	0	0	0	0	0.001	0.003	0.002	0.007	0
TiO2	0.742	0.52	0.536	0.575	0.614	0.696	0.654	0.64	0.28	0.592	0.613	0.529	0.462	0.72	0.59	0.544	0.687	0.355
FeO	5.898	6.078	5.751	5.66	5.87	6.53	6.067	5.427	4.261	5.444	5.411	5.423	5.845	5.735	5.304	7.757	5.798	5.329
Al2O3	3.75	2.398	2.57	2.694	3.344	3.612	3.812	3.651	1.727	3.763	3.543	3.554	2.677	3.756	2.769	2.441	3.119	2.796
MgO	16.306	17.913	17.595	16.944	16.667	18.112	16.552	16.573	17.312	16.857	16.583	16.724	16.999	16.437	17.313	20.139	16.489	17.159
CaO	21.825	19.827	21.191	21.558	21.786	19.81	21.569	21.946	23.273	21.511	21.779	21.819	21.691	21.833	21.359	16.587	21.444	21.999
Cr2O3	0.901	0.572	0.604	0.672	0.688	0.856	0.977	0.926	0.55	0.974	0.931	1.047	0.64	0.908	0.75	0.599	0.524	0.442
MnO	0.167	0.146	0.133	0.141	0.125	0.127	0.152	0.147	0.123	0.162	0.141	0.148	0.151	0.151	0.132	0.161	0.132	0.125
NiO	0	0.018	0.045	0.047	0.007	0.017	0.001	0.02	0.026	0.041	0	0	0.005	0.032	0.009	0.006	0.024	0.026
V2O3	0.11	0.081	0.092	0.086	0.094	0.112	0.107	0.077	0.053	0.092	0.09	0.1	0.085	0.093	0.084	0.061	0.092	0.067
Total	101.023	100.351	101.524	100.519	101.15	101.895	101.461	100.812	101.377	101.407	101.076	101.165	101.097	100.576	100.629	101.538	100.435	100.676
Si	7.47427	7.67509	7.64048	7.60244	7.54224	7.48618	7.4719	7.48131	7.73231	7.50109	7.52934	7.50837	7.61869	7.44375	7.60192	7.64463	7.59277	7.6156
Na	0.0921432	0.0982873	0.0844474	0.100295	0.0876098	0.0792118	0.0979355	0.100996	0.116195	0.110892	0.111568	0.108459	0.0988886	0.102872	0.0945418	0.0619851	0.120518	0.0872202
K	0	0	0.000184595	0	0	0	0.000928499	0.000186661	0	0	0	0	0	0.000187495	0.000558727	0.000367422	0.00130914	0
Ti	0.0816247	0.0571491	0.0583475	0.0633883	0.0673282	0.0755876	0.0716187	0.0704483	0.0304918	0.0646491	0.0671801	0.0579733	0.0506475	0.0796086	0.0647989	0.0589347	0.0757674	0.0390061
Fe2+	0.72134	0.74265	0.696015	0.693705	0.715623	0.788446	0.738652	0.664153	0.515886	0.660962	0.659288	0.660738	0.71239	0.704982	0.647644	0.934293	0.710921	0.650979
Al	0.646298	0.412894	0.438303	0.465289	0.574485	0.614572	0.654011	0.629632	0.294646	0.643812	0.608325	0.610202	0.459778	0.650634	0.476455	0.414308	0.538921	0.48131
Mg	3.55503	3.90169	3.79599	3.70199	3.62214	3.8984	3.59234	3.61552	3.73637	3.64838	3.60182	3.63238	3.69333	3.60187	3.76848	4.32403	3.60411	3.73658
Ca	3.41938	3.10341	3.28537	3.38474	3.40237	3.06409	3.36399	3.4405	3.60955	3.34562	3.39934	3.40552	3.38666	3.43808	3.34097	2.55927	3.36827	3.44257
Cr	0.10417	0.0660694	0.0691024	0.077859	0.0792895	0.0977043	0.112445	0.107127	0.0629486	0.111789	0.107233	0.120592	0.0737386	0.105514	0.0865716	0.0682021	0.0607373	0.0510417
Mn	0.0206836	0.0180656	0.0163005	0.0175006	0.0154323	0.0155288	0.0187406	0.018218	0.0150807	0.0199181	0.0173977	0.0182611	0.0186374	0.0187974	0.0163223	0.0196377	0.0163905	0.0154635
Ni	0	0.00211543	0.00523831	0.00554064	0.00082082	0.00197429	0.000117103	0.00235419	0.00302774	0.00478791	0	0	0.000586148	0.00378354	0.00105701	0.000695096	0.00283047	0.00305491
V	0.0193451	0.0142315	0.0160106	0.0151566	0.0164785	0.0194456	0.0187324	0.0135501	0.00922702	0.0160616	0.0157683	0.01752	0.0148969	0.0164389	0.0147488	0.0105648	0.0162209	0.011769
Total	16.1343	16.0774	16.0898	16.1127	16.1073	16.1217	16.1227	16.1304	16.1165	16.1119	16.1015	16.1225	16.1133	16.1501	16.0993	16.0864	16.0925	16.1228
U8LB (well-layered)
SiO2	51.449	51.422	51.438	51.592	50.647	51.507	50.196	51.015	51.02	51.457	51.781	51.244	51.126	51.453	51.578
Na2O	0.411	0.433	0.417	0.414	0.419	0.424	0.404	0.419	0.414	0.439	0.371	0.408	0.396	0.349	0.444
K2O	0	0	0	0	0	0.006	0.007	0	0.009	0.008	0.001	0.008	0	0.017	0.012
TiO2	0.869	1.101	1.168	1.124	1.278	0.915	1.19	0.86	0.804	1.242	1.061	1.001	0.825	0.727	0.965
FeO	4.359	4.759	4.895	4.664	5.044	4.386	4.799	4.405	4.387	5.033	4.86	4.41	4.238	4.218	4.477
Al2O3	3.969	3.397	3.054	3.321	3.094	3.258	4.058	3.653	3.645	2.998	3.133	3.709	3.804	4.277	3.633
MgO	16.747	16.912	17.283	17.069	16.953	16.906	17.437	16.805	16.801	16.976	17.282	16.517	16.667	16.812	16.775
CaO	22.572	21.989	21.602	21.905	21.677	22.105	20.726	22.205	22.316	21.562	21.776	22.304	22.43	22.255	22.239
Cr2O3	1.127	0.99	0.783	0.985	0.83	0.924	0.98	1.034	1.109	0.762	0.833	1.001	1.242	1.056	1.028
MnO	0.096	0.098	0.149	0.129	0.118	0.132	0.128	0.103	0.11	0.153	0.151	0.11	0.095	0.075	0.093
NiO	0.006	0.011	0.044	0.046	0.036	0.036	0.043	0.043	0.036	0.041	0.068	0.009	0.031	0.049	0.018
V2O3	0.123	0.121	0.144	0.11	0.13	0.087	0.138	0.122	0.102	0.155	0.114	0.146	0.103	0.097	0.107
Total	101.605	101.112	100.833	101.249	100.096	100.599	99.968	100.542	100.651	100.671	101.317	100.721	100.854	101.288	101.262
Si	7.44573	7.48223	7.50333	7.49176	7.46086	7.52134	7.37859	7.46281	7.45901	7.52129	7.51424	7.47881	7.45452	7.45253	7.486
Na	0.115314	0.122146	0.117927	0.116549	0.119662	0.120034	0.115131	0.11883	0.117341	0.1244	0.104375	0.11544	0.111939	0.0980002	0.124933
K	0	0	0	0	0	0.00111761	0.00131254	0	0.00167839	0.00149158	0.000185107	0.00148932	0	0.00314088	0.00222165
Ti	0.0946012	0.120508	0.128162	0.122776	0.141616	0.100507	0.131582	0.0946344	0.0884185	0.136558	0.115818	0.109893	0.0904853	0.0792089	0.105356
Fe2+	0.527571	0.579111	0.597154	0.5664	0.621403	0.535626	0.589955	0.538907	0.536379	0.615231	0.589813	0.538259	0.516776	0.510932	0.543421
Al	0.676927	0.582516	0.525012	0.56833	0.537137	0.560674	0.702986	0.629773	0.628013	0.516428	0.535803	0.637935	0.653655	0.730067	0.621414
Mg	3.6132	3.66862	3.75849	3.69517	3.72311	3.6804	3.82121	3.66495	3.66185	3.6992	3.73881	3.59373	3.62293	3.63026	3.62972
Ca	3.49963	3.42775	3.37587	3.40774	3.42102	3.45813	3.26394	3.47998	3.49526	3.37644	3.38544	3.48734	3.50372	3.45337	3.45798
Cr	0.128943	0.113884	0.0902977	0.113079	0.0966625	0.106671	0.113887	0.119583	0.128179	0.0880537	0.0955662	0.115496	0.143167	0.120921	0.117957
Mn	0.0117663	0.0120767	0.0184075	0.0158646	0.0147216	0.0163246	0.015935	0.0127609	0.0136198	0.0189399	0.018558	0.0135963	0.0117311	0.00920011	0.0114316
Ni	0.000698472	0.00128749	0.00516286	0.00537312	0.00426584	0.00422862	0.00508441	0.00505988	0.00423361	0.00482058	0.00793763	0.00105657	0.00363586	0.00570896	0.00210148
V	0.0214064	0.0211726	0.0252604	0.0192089	0.0230296	0.0152776	0.0243944	0.0214621	0.0179328	0.027245	0.0198942	0.0256242	0.0180602	0.0168956	0.0186757
Total	16.1358	16.1101	16.1198	16.103	16.1405	16.1051	16.1396	16.1273	16.134	16.1029	16.1065	16.093	16.1126	16.0933	16.1025
U8A1/2 (well-layered)
SiO2	51.051	51.158	51.346	51.736	51.999	51.561	51.851	51.051	51.577	51.531	51.149	51.322
Na2O	0.425	0.376	0.396	0.418	0.396	0.377	0.362	0.448	0.341	0.302	0.413	0.386
K2O	0	0.005	0.003	0	0	0	0	0.007	0.002	0	0.005	0
TiO2	0.953	0.92	0.816	1.24	0.978	1.124	1.065	1.074	0.65	0.593	1.037	0.659
FeO	4.567	4.566	4.316	4.822	4.468	4.693	4.784	4.458	4.149	4.147	4.387	4.361
Al2O3	4.116	3.723	3.587	3.018	2.807	3.337	3.272	3.765	3.547	3.856	3.506	3.694
MgO	16.802	16.437	16.718	17.056	17.18	16.867	17.044	16.485	16.715	16.524	16.723	16.951
CaO	21.86	22.212	22.499	21.803	22.117	21.882	21.79	22.187	22.79	22.648	22.28	22.627
Cr2O3	1.135	1.074	0.993	0.878	0.833	0.928	0.908	1.043	1.038	1.116	0.98	1.111
MnO	0.12	0.107	0.086	0.118	0.124	0.121	0.148	0.132	0.111	0.118	0.096	0.135
NiO	0.026	0.039	0.034	0.025	0.041	0	0.043	0.018	0.077	0.008	0.06	0.033
V2O3	0.107	0.131	0.107	0.132	0.115	0.129	0.111	0.125	0.108	0.105	0.102	0.093
Total	101.055	100.617	100.794	101.114	100.943	100.89	101.267	100.668	100.997	100.843	100.636	101.279
Si	7.42652	7.47905	7.48844	7.52263	7.5642	7.50918	7.52234	7.45955	7.50551	7.50183	7.47519	7.45792
Na	0.119861	0.106569	0.111967	0.117831	0.111679	0.106444	0.101815	0.12691	0.0962026	0.0852342	0.117015	0.108745
K	0	0.000932421	0.000558104	0	0	0	0	0.00130471	0.000371247	0	0.000932103	0
Ti	0.104285	0.101174	0.0895202	0.135627	0.107017	0.123136	0.116223	0.118048	0.0711515	0.0649381	0.114001	0.0720354
Fe2+	0.555617	0.558255	0.526417	0.586364	0.543557	0.571591	0.580431	0.544768	0.50493	0.504889	0.536187	0.529986
Al	0.705645	0.64144	0.616519	0.517161	0.481217	0.57274	0.559421	0.648341	0.608297	0.661555	0.603847	0.632618
Mg	3.6439	3.58245	3.63491	3.69725	3.72577	3.66213	3.68631	3.59105	3.62623	3.58623	3.64354	3.67227
Ca	3.40685	3.4789	3.51536	3.39637	3.4468	3.41413	3.38668	3.47319	3.55296	3.53224	3.48837	3.5226
Cr	0.130533	0.124132	0.114493	0.100929	0.0957983	0.106847	0.104142	0.120486	0.119417	0.128442	0.113229	0.127636
Mn	0.0147843	0.0132482	0.0106224	0.0145311	0.0152767	0.0149243	0.0181843	0.0163351	0.01368	0.0145485	0.0118821	0.0166145
Ni	0.00304244	0.00458633	0.0039887	0.00292405	0.00479755	0	0.00501801	0.00211567	0.00901327	0.00093682	0.00705348	0.00385741
V	0.0187186	0.0230309	0.0187662	0.0230812	0.0201175	0.0225927	0.0193654	0.0219647	0.0188997	0.0183821	0.0179264	0.0162519
Total	16.1298	16.0907	16.1128	16.0916	16.0961	16.0811	16.0806	16.1021	16.1078	16.0809	16.1112	16.1443
U8P1 (poikilitic)																							U8P3 (feldspathic)
SiO2	51.997	51.804	52.012	52.12	51.82	51.37	51.785	51.566	51.296	51.169	52.537	51.603	51.834	51.596	51.734	51.709	51.251	52.53	51.411	52.17	51.691		SiO2	51.086	50.636	51.232	51.565	51.601	51.685	51.123	51.522	51.094	51.236	52.406	50.934	51.342	51.494	52.271	51.824
Na2O	0.332	0.317	0.326	0.293	0.28	0.302	0.325	0.287	0.33	0.362	0.301	0.351	0.321	0.311	0.344	0.31	0.325	0.259	0.294	0.233	0.302		Na2O	0.339	0.303	0.275	0.395	0.427	0.367	0.327	0.333	0.28	0.294	0.285	0.35	0.329	0.332	0.246	0.272
K2O	0.001	0	0.001	0.009	0.005	0.005	0.001	0.011	0.003	0.012	0.008	0	0	0	0.007	0	0.009	0	0.002	0.01	0		K2O	0	0	0.003	0	0.002	0	0	0	0	0	0	0	0.002	0.007	0.004	0
TiO2	0.651	0.706	0.672	0.637	0.545	1.556	0.523	0.633	0.484	0.677	0.546	0.556	0.594	0.745	0.693	0.708	0.685	0.487	0.558	0.496	0.607		TiO2	0.588	0.751	0.598	1.178	0.695	0.664	0.688	0.66	0.729	0.865	0.495	0.687	0.791	0.827	0.475	0.67
FeO	4.737	4.917	4.622	4.68	4.771	6.425	5.165	4.792	5.709	5	4.606	5.054	4.55	5.152	4.991	4.789	4.938	4.723	5.124	4.534	5.123		FeO	4.667	4.774	5.055	5.329	4.848	4.712	4.785	5.084	5.389	4.878	4.632	5.028	4.89	4.844	4.585	4.864
Al2O3	3.141	3.242	3.095	3.233	3.233	3.258	3.179	3.611	3.291	3.886	2.788	3.226	3.077	3.608	3.179	3.426	3.309	2.442	3.479	2.423	3.501		Al2O3	3.775	4.21	3.439	2.988	3.365	3.178	3.503	3.543	4.54	3.88	2.557	4.214	3.569	3.356	2.937	3.328
MgO	16.722	16.938	16.974	17.443	17.258	17.351	16.843	16.918	16.769	16.308	17.218	16.705	16.85	16.688	16.848	17.11	16.494	18.006	16.434	17.392	16.649		MgO	16.745	16.438	16.615	16.975	16.546	16.764	16.697	16.66	18.209	16.483	17.506	16.607	16.67	17.062	17.265	17.19
CaO	22.415	21.928	22.087	21.525	21.959	20.377	21.954	22.011	20.264	22.266	21.942	21.762	22.406	21.624	21.693	21.88	21.877	21.238	21.856	22.02	21.73		CaO	21.837	21.989	21.629	21.021	22.182	22.224	22.056	22.239	21.424	22.233	21.888	21.917	22.014	21.951	22.209	22.149
Cr2O3	0.854	0.961	0.848	0.85	0.896	0.519	0.779	0.898	0.982	1.011	0.76	0.803	0.898	0.985	0.91	0.976	0.985	0.633	0.959	0.526	0.786		Cr2O3	1.015	1.049	0.957	0.642	0.954	0.977	0.988	0.967	1.073	1.041	0.689	0.943	1.038	0.959	0.815	0.855
MnO	0.122	0.141	0.115	0.096	0.139	0.147	0.101	0.123	0.123	0.131	0.107	0.085	0.097	0.13	0.111	0.153	0.119	0.123	0.126	0.118	0.153		MnO	0.083	0.078	0.11	0.158	0.106	0.118	0.094	0.112	0.119	0.09	0.109	0.122	0.122	0.125	0.114	0.113
NiO	0.03	0.02	0.067	0.03	0.039	0.044	0.032	0.05	0.074	0.058	0.046	0.034	0.054	0.044	0.067	0.021	0.013	0.08	0.017	0.031	0.071		NiO	0.035	0.032	0.027	0.026	0.04	0.027	0.037	0.075	0.022	0.037	0.025	0.006	0.039	0.071	0.046	0.027
V2O3	0.074	0.107	0.118	0.075	0.073	0.164	0.069	0.074	0.089	0.077	0.066	0.088	0.057	0.099	0.106	0.108	0.089	0.06	0.075	0.036	0.075		V2O3	0.074	0.093	0.073	0.119	0.112	0.079	0.09	0.089	0.096	0.081	0.078	0.099	0.104	0.101	0.087	0.082
Total	101.002	100.974	100.819	100.916	100.945	101.354	100.687	100.9	99.325	100.88	100.859	100.179	100.681	100.883	100.577	101.082	100.005	100.521	100.26	99.953	100.613		Total	100.17	100.26	99.94	100.277	100.766	100.716	100.298	101.195	102.879	101.037	100.592	100.808	100.806	101.028	100.967	101.292
Si	7.56809	7.54248	7.57398	7.56755	7.54179	7.4728	7.56554	7.51087	7.58671	7.47497	7.63353	7.57095	7.56552	7.52038	7.56037	7.51687	7.53974	7.64879	7.544	7.65044	7.55162		Si	7.49327	7.43146	7.53733	7.55684	7.53528	7.54687	7.49996	7.50144	7.31753	7.46476	7.6364	7.43744	7.49543	7.49934	7.59587	7.52172
Na	0.0936816	0.0894784	0.0920336	0.0824759	0.079003	0.0851704	0.0920508	0.0810433	0.094622	0.102523	0.0847881	0.0998369	0.0908317	0.0878805	0.0974617	0.0873657	0.0926927	0.0731128	0.0836376	0.0662415	0.0855343		Na	0.0964002	0.0862117	0.0784364	0.112225	0.120886	0.103891	0.0930033	0.0939949	0.0777429	0.0830417	0.080512	0.0990814	0.0931168	0.0937374	0.0693043	0.0765356
K	0.000185659	0	0.00018575	0.00166687	0.000928231	0.000927796	0.000186357	0.00204375	0.000565979	0.00223611	0.00148272	0	0	0	0.00130489	0	0.00168891	0	0.000374356	0.00187057	0		K	0	0	0.000562998	0	0.000372546	0	0	0	0	0	0	0	0.000372445	0.00130039	0.000741457	0
Ti	0.0712747	0.0773217	0.0736099	0.0695723	0.059665	0.170267	0.0574756	0.0693548	0.053847	0.074394	0.0596759	0.0613616	0.0652164	0.081682	0.076181	0.0774195	0.0758038	0.0533409	0.0615923	0.0547134	0.0667052		Ti	0.0648774	0.0829089	0.0661795	0.12986	0.0763435	0.0729318	0.0759236	0.072284	0.0785359	0.0947989	0.0542574	0.0754603	0.0868653	0.0905979	0.0519226	0.0731489
Fe2+	0.576601	0.598707	0.562878	0.568277	0.580698	0.781646	0.631059	0.583724	0.706144	0.610852	0.55969	0.620118	0.555391	0.628005	0.609984	0.58221	0.607531	0.575131	0.628809	0.556046	0.625912		Fe2+	0.572494	0.585951	0.621958	0.653122	0.592062	0.575402	0.587067	0.619043	0.645455	0.594355	0.564469	0.614009	0.59703	0.589976	0.557211	0.590396
Al	0.538773	0.55628	0.531143	0.553206	0.554515	0.558541	0.547339	0.619847	0.573625	0.669015	0.4774	0.557789	0.529275	0.619756	0.547505	0.586933	0.573695	0.419045	0.601631	0.418745	0.602764		Al	0.652554	0.728161	0.596264	0.516055	0.579104	0.546873	0.605637	0.607929	0.766267	0.666197	0.439105	0.725171	0.614045	0.575994	0.50298	0.569246
Mg	3.62845	3.67653	3.68493	3.7757	3.74449	3.7629	3.66843	3.67367	3.69745	3.55163	3.72965	3.65382	3.66648	3.62621	3.67063	3.70805	3.61747	3.90865	3.59512	3.80225	3.62609		Mg	3.66167	3.59657	3.64419	3.70868	3.60213	3.64926	3.65179	3.61619	3.88781	3.58016	3.80294	3.6152	3.62814	3.70443	3.74031	3.71952
Ca	3.49517	3.42036	3.44571	3.34824	3.42383	3.17567	3.43614	3.4347	3.21083	3.48471	3.41553	3.42055	3.50357	3.37662	3.39632	3.40753	3.44797	3.31299	3.43588	3.45943	3.401		Ca	3.4315	3.45734	3.40906	3.30035	3.47027	3.47654	3.4665	3.46888	3.28713	3.47025	3.41693	3.42861	3.44306	3.42486	3.45754	3.444
Cr	0.0982677	0.110616	0.0976251	0.0975697	0.103093	0.0596878	0.0899742	0.103407	0.114822	0.116761	0.0873008	0.0931399	0.10362	0.113502	0.105136	0.112167	0.114561	0.0728675	0.111252	0.0609813	0.0907805		Cr	0.117701	0.121713	0.11131	0.0743815	0.110137	0.112783	0.114589	0.111307	0.12149	0.119905	0.0793728	0.108861	0.119803	0.110415	0.0936309	0.0981064
Mn	0.0150386	0.0173864	0.0141826	0.0118049	0.0171329	0.0181105	0.0124967	0.015173	0.0154068	0.0162074	0.0131669	0.0105617	0.0119904	0.0160475	0.0137382	0.0188365	0.0148265	0.015168	0.0156587	0.014655	0.0189302		Mn	0.0103107	0.00969501	0.0137059	0.0196102	0.0131095	0.0145923	0.0116791	0.0138105	0.0144338	0.0111051	0.0134516	0.0150874	0.0150842	0.0154175	0.0140301	0.01389
Ni	0.00351234	0.00234233	0.00784807	0.0035038	0.00456572	0.00514865	0.00376057	0.0058582	0.00880378	0.00681551	0.00537632	0.00401256	0.00633994	0.00515875	0.00787607	0.0024556	0.00153838	0.00937007	0.00200661	0.00365675	0.00834355		Ni	0.00412957	0.00377774	0.00319527	0.00306497	0.0046986	0.00317127	0.00436628	0.00878376	0.00253445	0.00433621	0.00293032	0.000704749	0.0045799	0.00831749	0.00537702	0.00315223
V	0.0129523	0.0187345	0.0206638	0.0130954	0.0127764	0.0286896	0.0121225	0.0129618	0.0158295	0.013527	0.0115322	0.0155262	0.0100048	0.0173527	0.0186286	0.01888	0.0157453	0.0105062	0.0132347	0.00634857	0.0131763		V	0.013053	0.0164137	0.0129154	0.020972	0.0196683	0.0138719	0.0158779	0.0155829	0.0165338	0.0141917	0.0136681	0.0173843	0.0182585	0.0176887	0.0152035	0.0143122
Total	16.102	16.0915	16.0841	16.0796	16.1097	16.0909	16.1045	16.0997	16.0628	16.1101	16.0676	16.0921	16.0982	16.0752	16.0865	16.0998	16.0875	16.0885	16.08	16.089	16.0777		Total	16.118	16.1038	16.0822	16.0742	16.1044	16.1023	16.1105	16.1137	16.1989	16.0889	16.0904	16.1196	16.0975	16.1144	16.0889	16.1097
Unit 7
U7A (well-layered)
SiO2	51.597	51.66	51.64	51.985	51.875	50.923	51.072	51.272	50.818	50.743
Na2O	0.367	0.383	0.462	0.338	0.299	0.451	0.336	0.344	0.382	0.333
K2O	0.001	0	0	0.002	0	0	0	0	0	0.003
TiO2	0.837	1.027	1.043	0.987	0.988	1.096	1.087	1.012	1.17	1.165
FeO	6.694	5.262	5.328	5.501	5.342	4.967	6.362	5.594	4.525	5.489
Al2O3	2.97	2.869	3.247	2.999	3.173	3.747	2.941	2.946	3.867	3.652
MgO	17.249	16.64	16.703	17.442	17.351	15.989	15.906	16.363	15.856	16.245
CaO	20.81	22.15	22.022	21.009	21.199	22.155	22.132	22.248	22.949	21.677
Cr2O3	0.242	0.385	0.708	0.761	0.648	1.093	0.348	0.727	1.029	0.837
MnO	0.187	0.158	0.171	0.154	0.127	0.115	0.13	0.114	0.132	0.154
NiO	0.07	0.053	0.016	0.016	0.027	0.032	0.049	0.053	0.04	0.08
V2O3	0.136	0.133	0.141	0.11	0.105	0.147	0.137	0.12	0.157	0.124
Total	101.024	100.587	101.34	101.194	101.029	100.568	100.363	100.673	100.768	100.378
Si	7.543	7.56559	7.51201	7.55039	7.54185	7.46576	7.53782	7.52541	7.43791	7.46044
Na	0.104015	0.108742	0.130293	0.0951735	0.0842751	0.128187	0.0961415	0.0978851	0.108394	0.0949164
K	0.000186478	0	0	0.000370536	0	0	0	0	0	0.000562625
Ti	0.0920431	0.113137	0.11413	0.107834	0.10805	0.12087	0.120681	0.111732	0.128815	0.128843
Fe2+	0.818406	0.644471	0.648183	0.668184	0.649512	0.609001	0.785273	0.686651	0.55388	0.674909
Al	0.511689	0.495164	0.55665	0.513331	0.543651	0.647402	0.51155	0.50958	0.667018	0.632775
Mg	3.75931	3.63301	3.62234	3.7767	3.76071	3.49467	3.49985	3.58045	3.45981	3.56068
Ca	3.25922	3.47524	3.43201	3.26903	3.30185	3.4798	3.4995	3.49834	3.59848	3.41436
Cr	0.0279692	0.0445753	0.0814232	0.0873817	0.07448	0.126685	0.0406057	0.0843585	0.119068	0.0972879
Mn	0.0231526	0.0195968	0.0210671	0.0189431	0.0156373	0.014279	0.0162497	0.0141708	0.0163624	0.0191756
Ni	0.00823162	0.00624356	0.00187222	0.0018693	0.00315756	0.00377379	0.00581737	0.00625739	0.00470935	0.0094612
V	0.0239093	0.0234233	0.0246659	0.0192128	0.0183576	0.025917	0.0243159	0.0211806	0.0276338	0.0219239
Total	16.1711	16.1058	16.12	16.0892	16.0832	16.0904	16.1135	16.1148	16.0944	16.0934
Config.	unzoned	unzoned	unzoned	unzoned	unzoned	unzoned	unzoned	unzoned	unzoned	unzoned
U7B (well-layered)
SiO2	51.72	52.367	52.529	52.507	51.944	52.243	52.639	51.504	52.789	52.588	52.467	51.927
Na2O	0.343	0.438	0.396	0.328	0.414	0.399	0.318	0.415	0.408	0.377	0.489	0.445
K2O	0.002	0.002	0	0	0	0	0.005	0	0.008	0	0	0.008
TiO2	1.27	0.987	0.923	0.653	1.036	0.777	0.614	1.473	0.575	0.771	1.404	0.909
FeO	4.711	4.508	4.424	4.333	4.593	4.41	4.149	4.326	4.067	4.414	4.418	4.49
Al2O3	3.684	3.085	3.269	3.244	3.261	3.293	3.193	3.598	2.871	3.09	2.683	3.641
MgO	17.472	17.519	17.421	17.638	17.482	17.329	17.847	17.152	17.829	17.418	17.845	17.208
CaO	21.013	20.667	21.051	21.342	20.95	21.33	21.308	21.531	21.515	21.394	21.01	21.268
Cr2O3	1.096	1.105	1.08	1.117	1.095	1.087	1.097	1.086	1.025	1.037	0.825	1.141
MnO	0.093	0.091	0.1	0.12	0.128	0.153	0.123	0.124	0.092	0.108	0.104	0.108
NiO	0.066	0.071	0.056	0.054	0.011	0.035	0.062	0.069	0.045	0.054	0.022	0.047
V2O3	0.155	0.091	0.118	0.062	0.113	0.098	0.07	0.157	0.084	0.057	0.136	0.113
Total	101.51	101.58	101.46	101.65	101.21	101.36	101.355	101.278	101.224	101.251	101.267	101.192
Si	7.47185	7.59072	7.58343	7.5776	7.5383	7.56763	7.58684	7.46029	7.61933	7.59819	7.57855	7.5179
Na	0.0960665	0.123086	0.110833	0.0917692	0.116479	0.11205	0.0888564	0.116539	0.114167	0.105602	0.136936	0.124903
K	0.00036856	0.000369798	0	0	0	0	0.000919247	0	0.0014729	0	0	0.00147741
Ti	0.138013	0.107619	0.100234	0.0708882	0.113095	0.084664	0.0665683	0.160496	0.0624292	0.0837962	0.15255	0.0989951
Fe2+	0.569176	0.546478	0.534128	0.522958	0.55744	0.534237	0.500104	0.52404	0.490921	0.533359	0.53369	0.543642
Al	0.627219	0.527	0.556175	0.551729	0.557724	0.562152	0.542353	0.614194	0.488356	0.526153	0.456721	0.621233
Mg	3.76302	3.78582	3.74942	3.7948	3.78228	3.74223	3.8348	3.70386	3.83641	3.75186	3.84274	3.71414
Ca	3.25222	3.20941	3.25582	3.29968	3.2572	3.31013	3.29017	3.34119	3.32688	3.3116	3.25123	3.29877
Cr	0.125177	0.126629	0.123264	0.127442	0.125631	0.124482	0.124998	0.124362	0.116961	0.118453	0.0942103	0.130597
Mn	0.0113787	0.0111713	0.0122266	0.0146668	0.0157321	0.0187699	0.015014	0.0152116	0.0112461	0.0132156	0.0127225	0.0132424
Ni	0.00766975	0.00827849	0.00650312	0.00626868	0.0012841	0.00407819	0.00718807	0.00803954	0.0052246	0.00627603	0.00255617	0.00547355
V	0.0269283	0.0158626	0.0204859	0.01076	0.0197208	0.0170712	0.0121327	0.0273478	0.0145801	0.00990389	0.0236236	0.0196738
Total	16.0891	16.0366	16.032	16.0578	16.0652	16.0604	16.0578	16.0682	16.0734	16.0485	16.0619	16.0704
Config.	unzoned	unzoned	unzoned	unzoned	unzoned	unzoned	unzoned	unzoned	unzoned	unzoned	unzoned	unzoned
Unit 10*
LowerPeridotite																	Upper Peridotite
SiO2	50.88	51.4	51.4	50.42	50.47	49.75	50.69	50.8	50.8	51.11	51.47	51.87	51.38	51.51	51.47		SiO2	50.18	50.95	50.68
Na2O	0.37	0.33	0.42	0.35	0.35	0.29	0.32	0.25	0.3	0.34	0.34	0.36	0.3	0.33	0.41		Na2O	0.31	0.32	0.29
K2O	0	0	0	0	0	0	0	0	0	0	0	0	0	0	0		K2O	0	0	0
TiO2	0.94	0.8	0.82	0.95	0.66	0.5	0.61	0.67	0.69	0.76	0.68	0.76	0.69	0.69	0.7		TiO2	0.81	0.77	0.77
FeO	4.83	4.85	4.84	4.95	4.28	4.08	4.11	4.26	4.04	4.42	4.6	4.47	4.48	4.38	4.31		FeO	4.38	4.33	4.38
Al2O3	3.51	3.36	3.3	3.21	3.69	2.99	3.39	3.66	3.66	3.57	3.36	3.46	3.43	3.41	3.49		Al2O3	4.17	3.54	3.56
MgO	16.17	16.24	16.42	16.38	16.01	16.62	16.44	16.06	16.28	16.38	16.49	16.6	16.38	16.31	16.3		MgO	15.56	15.57	16.14
CaO	21.81	21.72	21.57	21.38	22.09	21.86	21.84	22.02	21.94	21.94	21.51	21.49	21.98	21.88	21.71		CaO	22.32	21.95	22.21
Cr2O3	1.09	1	1.01	0.97	1.17	0.95	1.03	1.23	1.1	1.13	1.07	1.11	1.11	1.08	1.11		Cr2O3	1.27	1.02	1.03
MnO	0.11	0.14	0.08	0.13	0.1	0.1	0.05	0.09	0.09	0.13	0.08	0.1	0.09	0.13	0.1		MnO	0.09	0.1	0.09
NiO	0.03	0.04	0.06	0.05	0.03	0.07	0.07	0.08	0	0.06	0.06	0	0	0	0.05		NiO	0.05	0.04	0
Total	99.73	99.87	99.92	98.79	98.85	97.2	98.54	99.13	98.89	99.84	99.66	100.21	99.83	99.72	99.65		Total	99.14	98.6	99.16
Si	7.508	7.562	7.558	7.514	7.505	7.524	7.544	7.525	7.529	7.52	7.574	7.579	7.554	7.574	7.571		Si	7.45	7.58	7.512
Na	0.104	0.095	0.119	0.102	0.1	0.085	0.091	0.072	0.085	0.098	0.096	0.102	0.086	0.094	0.116		Na	0.089	0.094	0.084
K	0	0	0	0	0	0	0	0	0	0	0	0	0	0	0		K	0	0	0
Ti	0.104	0.089	0.091	0.107	0.074	0.056	0.068	0.075	0.077	0.084	0.075	0.083	0.076	0.076	0.078		Ti	0.091	0.087	0.086
Fe2+	0.596	0.597	0.595	0.617	0.532	0.516	0.512	0.528	0.501	0.544	0.566	0.546	0.551	0.539	0.53		Fe2+	0.544	0.539	0.543
Al	0.61	0.583	0.572	0.564	0.647	0.533	0.595	0.639	0.639	0.619	0.583	0.596	0.594	0.591	0.605		Al	0.73	0.621	0.622
Mg	3.557	3.562	3.599	3.639	3.549	3.747	3.648	3.547	3.597	3.593	3.618	3.616	3.59	3.575	3.574		Mg	3.444	3.453	3.567
Ca	3.448	3.423	3.398	3.413	3.519	3.542	3.482	3.494	3.484	3.458	3.391	3.364	3.462	3.447	3.421		Ca	3.55	3.499	3.527
Cr	0.127	0.116	0.118	0.114	0.137	0.114	0.121	0.144	0.129	0.132	0.125	0.128	0.129	0.125	0.129		Cr	0.149	0.12	0.121
Mn	0.014	0.017	0.01	0.017	0.013	0.012	0.007	0.011	0.011	0.016	0.01	0.012	0.011	0.017	0.012		Mn	0.011	0.012	0.012
Ni	0.003	0.004	0.007	0.005	0.004	0.008	0.008	0.01	0	0.007	0.007	0	0	0	0.006		Ni	0.006	0.005	0
Total	16.072	16.047	16.066	16.092	16.079	16.138	16.075	16.045	16.052	16.07	16.045	16.027	16.052	16.038	16.042		Total	16.064	16.01	16.073

## Sheet: Cr-spinel
Cr-spinel Mineral Chemistry (Hepworth et al.)
Unit 8
U8Aa(wehrlite)																			ilmenite			mag	mag	ilmenite	mag	mag
MgO	8.022	8.257	7.679	7.776	8.825	8.788	8.372	8.66	8.632	9.141	8.733	8.363	8.71	7.355	6.269	7.944	6.409	7.223	3.031	9.523	8.525	0.419	1.016	20.568	0.398	0.114	8.585	8.742	8.479	8.571	8.893	7.928	7.625	8.342	8.405	8.398	8.577	8.382	8.504	9.438	7.851	7.479	7.356
Al2O3	13.735	13.442	14.482	14.655	15.306	15.843	15.79	15.4	13.935	14.834	14.722	14.019	14.471	15.018	14.015	14.829	11.979	10.905	0.041	14.954	13.148	0.843	2.423	9.778	0.285	0.435	14.1	13.963	13.464	15.213	15.018	13.398	13.274	13.702	13.712	13.874	13.989	13.398	13.401	15.725	13.158	15.138	14.118
Cr2O3	33.998	33.64	34.155	34.27	34.657	33.991	34.36	34.335	35.832	35.09	35.858	36.316	35.81	33.827	32.215	33.701	30.439	31.47	0.511	34.184	34.068	0	8.471	0	0.033	0	33.655	35.574	35.804	35.325	35.479	35.9	35.833	35.509	35.724	35.457	35.565	36.173	35.287	34.897	34.01	33.394	34.191
FeO	23.5892	22.678	23.1317	23.1683	22.0209	22.0525	22.4054	22.255	21.9226	21.2056	22.041	22.7409	22.0932	24.3692	26.1772	23.9938	26.4516	25.3895	43.606	21.7517	23.3229	27.925	30.3812	25.947	29.4295	29.2217	22.4398	22.0424	22.6084	22.5038	22.0248	23.3966	23.8756	22.9589	22.7063	22.6243	22.5978	22.9355	22.8295	21.5674	24.1093	24.3661	24.1202
Fe2O3	19.712	19.7611	17.7167	17.6893	16.8219	16.609	15.5244	16.6195	17.0545	17.4334	16.9328	17.3775	17.0572	17.865	18.8664	17.4599	21.5163	21.872	0	16.8521	18.1832	68.1772	53.3822	0	67.7298	67.2718	18.9701	17.3148	17.7325	16.5175	17.0554	17.3045	17.6212	17.9199	17.746	17.3949	17.4866	17.2469	17.9403	16.0901	18.2916	17.1683	18.8252
V2O3	0.36	0.356	0.366	0.349	0.362	0.395	0.343	0.36	0.364	0.363	0.35	0.355	0.377	0.35	0.416	0.386	0.47	0.488	0.655	0.369	0.39	0.023	1.054	0.016	0.162	0.126	0.37	0.341	0.362	0.337	0.35	0.376	0.383	0.393	0.342	0.386	0.395	0.377	0.404	0.364	0.402	0.367	0.354
SiO2	0.013	0	0.009	0	0	0	0.01	0.078	0	0.001	0	0	0.015	0	0.008	0	0.024	0.037	0.035	0.025	0.011	0.049	0.006	31.148	0.123	0.112	0.001	0.004	0	0	0.008	0	0	0	0.011	0	0.001	0	0	0	0.025	0.03	0.01
TiO2	1.987	1.964	1.613	1.738	1.88	1.886	1.88	1.873	1.767	1.687	1.701	1.786	1.764	1.852	2.318	2.397	3.088	3.406	48.853	2.582	2.946	0.105	1.724	0	0.218	0.195	2.143	1.975	2.022	1.882	1.866	2.095	2.115	2.108	2.05	2.062	2.051	2.212	2.313	2.208	2.747	2.187	1.643
MnO	0.316	0.325	0.326	0.335	0.328	0.319	0.307	0.309	0.297	0.289	0.314	0.323	0.318	0.322	0.36	0.339	0.309	0.344	2.007	0.264	0.324	0.137	0.275	0.266	0.116	0.132	0.308	0.322	0.315	0.291	0.322	0.316	0.311	0.338	0.349	0.313	0.334	0.333	0.327	0.307	0.328	0.334	0.308
NiO	0.148	0.157	0.218	0.275	0.132	0.142	0.127	0.148	0.098	0.15	0.148	0.137	0.132	0.163	0.135	0.113	0.128	0.129	0.176	0.114	0.121	2.267	0.667	0.091	0.978	1.384	0.165	0.128	0.128	0.197	0.176	0.166	0.21	0.151	0.181	0.174	0.125	0.124	0.133	0.146	0.167	0.138	0.138
ZnO	0.004	0.054	0	0.08	0.049	0.078	0.142	0.112	0.057	0.131	0.068	0.114	0.094	0.115	0.109	0.106	0	0.087	0.059	0.026	0.073	0	0.071	0.027	0	0	0.175	0.068	0	0.086	0.169	0.103	0.188	0.141	0.164	0.148	0.042	0.103	0.073	0.089	0.146	0.171	0.015
Total	101.884	100.634	99.6964	100.336	100.382	100.103	99.2608	100.149	99.9591	100.325	100.868	101.531	100.841	101.236	100.889	101.269	100.814	101.351	96.2107	100.645	101.112	99.9451	99.4704	86.4779	99.4723	98.9915	100.912	100.474	100.915	100.923	101.361	100.983	101.436	101.563	101.39	100.831	101.163	101.284	101.212	100.831	101.235	100.772	101.078
Mg	3.12654	3.25295	3.04575	3.06229	3.43881	3.42542	3.29654	3.38293	3.4014	3.56435	3.39931	3.25528	3.39555	2.87834	2.49148	3.09758	2.57179	2.88214	1.34428	3.68996	3.34026	0.190117	0.455778	7.71507	0.182458	0.0525441	3.35587	3.42622	3.32381	3.33046	3.43883	3.11822	2.99534	3.25181	3.27933	3.29021	3.34482	3.27791	3.3257	3.64034	3.08704	2.93397	2.89496
Al	4.2317	4.18624	4.5407	4.56228	4.71477	4.88165	4.91492	4.75555	4.34069	4.57246	4.53001	4.31369	4.4596	4.64597	4.40308	4.57089	3.79989	3.43976	0.0143745	4.58048	4.07241	0.302371	0.859247	2.89936	0.103283	0.158494	4.35701	4.32601	4.17226	4.67296	4.5907	4.1657	4.12205	4.22225	4.22915	4.2969	4.3125	4.14185	4.14288	4.79465	4.0899	4.69446	4.39217
Cr	7.02674	7.02799	7.18395	7.15689	7.16151	7.026	7.17468	7.11266	7.48751	7.25588	7.40173	7.49625	7.40315	7.02009	6.78948	6.96861	6.47732	6.65908	0.120184	7.02411	7.07869	0	2.01518	0	0.00802259	0	6.97644	7.39361	7.44292	7.27904	7.27534	7.48785	7.46466	7.34029	7.3914	7.36665	7.35495	7.50159	7.31803	7.13788	7.0916	6.94705	7.13563
Fe2+	5.15742	5.01186	5.14676	5.11828	4.81357	4.82193	4.94903	4.87687	4.84593	4.63848	4.8128	4.96561	4.83158	5.34982	5.83606	5.24833	5.95437	5.68317	23.202	4.72803	5.12635	7.10786	7.64545	10.613	7.56838	7.55551	4.92066	4.84619	4.97166	4.90531	4.77763	5.16218	5.26139	5.02046	4.96973	4.97235	4.94357	5.03147	5.00835	4.66656	5.31791	5.36212	5.32501
Fe3+	3.87766	3.92938	3.54674	3.51608	3.30846	3.26756	3.08533	3.2768	3.39189	3.43105	3.3267	3.41406	3.35626	3.52875	3.78446	3.43622	4.35782	4.40498	0	3.29578	3.59595	15.6136	12.0869	0	15.6718	15.6498	3.74275	3.42514	3.50849	3.23947	3.32874	3.43526	3.49381	3.52571	3.49465	3.43974	3.44191	3.40421	3.54117	3.1324	3.63017	3.39936	3.73935
V	0.0754527	0.0754218	0.0780659	0.0739107	0.0758566	0.0827967	0.0726298	0.0756256	0.0771328	0.0761175	0.0732633	0.0743098	0.079036	0.0736578	0.0889085	0.0809398	0.101422	0.104715	0.15622	0.0768893	0.0821755	0.00561212	0.254268	0.00322745	0.0399381	0.0312307	0.0777781	0.0718703	0.0763119	0.0704196	0.0727815	0.0795283	0.080909	0.0823832	0.071757	0.0813255	0.0828372	0.0792833	0.0849635	0.0755012	0.0850031	0.0774229	0.0749195
Si	0.00339859	0	0.00239445	0	0	0	0.00264122	0.0204383	0	0.000261554	0	0	0.00392246	0	0.00213267	0	0.00645998	0.00990317	0.0104123	0.00649776	0.00289104	0.0149135	0.00180545	7.83706	0.0378234	0.0346268	0.000262204	0.00105157	0	0	0.00207504	0	0	0	0.00287882	0	0.000261585	0	0	0	0.00659375	0.0078942	0.00263983
Ti	0.390751	0.390407	0.322808	0.345352	0.369635	0.370926	0.373515	0.369177	0.351321	0.331912	0.334082	0.350775	0.346986	0.365697	0.464829	0.471599	0.625235	0.685746	10.9324	0.504808	0.582426	0.0240391	0.390228	0	0.0504265	0.0453498	0.422676	0.390564	0.39994	0.368989	0.364078	0.415765	0.419217	0.414616	0.403573	0.407623	0.403575	0.436471	0.456412	0.429716	0.545001	0.432894	0.326257
Mn	0.0699651	0.0727365	0.0734548	0.0749461	0.0726075	0.0706365	0.0686723	0.0685721	0.0664839	0.0640175	0.0694337	0.0714238	0.070426	0.0715861	0.0812783	0.0750926	0.0704396	0.0779776	0.505669	0.058112	0.0721183	0.0353136	0.0700819	0.0566817	0.0302101	0.0345627	0.0683957	0.0716925	0.0701482	0.0642361	0.0707345	0.0706063	0.0694034	0.0748489	0.0773546	0.0696637	0.0739941	0.0739787	0.0726476	0.0672688	0.0732664	0.0744341	0.0688597
Ni	0.039608	0.0424713	0.0593726	0.0743642	0.035319	0.0380061	0.0343379	0.0396988	0.0265163	0.0401623	0.0395576	0.0366174	0.0353352	0.0438014	0.0368411	0.0302554	0.0352692	0.035345	0.0535992	0.0303315	0.0325546	0.706317	0.205459	0.0234385	0.307865	0.438023	0.0442883	0.0344473	0.0344543	0.0525629	0.0467321	0.0448324	0.0566457	0.0404178	0.0484916	0.04681	0.0334725	0.0332975	0.0357151	0.0386683	0.0450894	0.0371734	0.0372924
Zn	0.000772019	0.010535	0	0.0156016	0.00945534	0.0150559	0.0276888	0.0216661	0.0111227	0.0252956	0.0131076	0.0219745	0.0181471	0.0222866	0.0214522	0.0204681	0	0.0171911	0.0129582	0.00498895	0.0141644	0	0.0157727	0.00501532	0	0	0.0338758	0.0131978	0	0.0165485	0.032362	0.0200617	0.0365723	0.0272183	0.0316868	0.0287142	0.00811099	0.0199468	0.0141374	0.0169996	0.0284287	0.0332197	0.00292334
Total	24	24	24	24	24	24	24	24	24	24	24	24	24	24	24	24	24	24	23.9999	24	24	24.0002	24.0001	23.9999	24.0002	24.0002	24	24	24	24	24	24	24	24	24	24	24	24	24	24	24	24	24
Traverse	1																						2
U8B (wehrlite)				mag										ilmenite		mag	mag
MgO	5.703	6.731	6.663	0.26	9.118	9.765	9.596	9.889	9.94	9.968	9.5	8.96	9.005	4.236	5.218	0.443	1.217	9.239	7.659	7.553	7.517	7.496	8.687	8.851	8.893	7.143	11.553
Al2O3	8.434	8.069	8.035	0.053	14.341	15.094	14.471	14.685	15.605	15.007	13.855	13.715	13.353	0.058	6.706	0.423	0.208	14.277	10.511	9.862	9.03	8.928	11.877	12.58	12.203	9.286	16.65
Cr2O3	30.297	29.181	26.87	0.021	32.842	34.084	36.282	36.705	36.018	35.711	35.93	35.658	34.444	0.276	27.958	0.008	0.008	32.491	32.721	31.804	30.631	30.919	33.939	33.951	33.955	31.435	39.003
FeO	27.2562	26.329	27.2047	29.972	22.747	21.5665	20.8767	20.3829	20.2087	20.7938	20.9665	21.7698	21.6633	68.1881	27.5591	29.0532	31.2361	22.4699	24.3637	24.6919	25.8151	25.8482	23.2008	22.6291	22.75	25.8223	18.4731
Fe2O3	24.4961	25.2987	25.7925	68.0494	18.2009	16.9523	17.1466	16.9485	16.4976	16.0341	18.1703	18.3633	19.3619	-27.1147	28.3359	68.367	63.5485	18.6022	21.5485	22.565	22.347	22.1546	19.1957	18.9931	19.3199	21.4278	12.5776
V2O3	0.486	0.465	0.488	0.007	0.452	0.409	0.377	0.351	0.347	0.351	0.325	0.35	0.405	0.503	0.522	0.072	0.046	0.462	0.458	0.429	0.513	0.488	0.424	0.413	0.404	0.463	0.342
SiO2	0	0	0	0.224	0.004	0.027	0	0	0	0.508	0.005	0	0.011	0.067	0.001	0.035	2.017	0	0.012	0.021	0.012	0.006	0.021	0	0	0.109	0.028
TiO2	3.625	4.361	5.256	0.012	3.046	2.716	1.8	1.708	1.595	1.656	1.837	1.843	2.04	49.093	3.598	0.14	0.176	3.035	3.224	3.565	4.812	4.847	3.311	2.948	3.137	4.239	1.992
MnO	0.335	0.344	0.313	0.085	0.279	0.287	0.305	0.312	0.306	0.282	0.303	0.297	0.314	0.847	0.349	0.098	0.091	0.257	0.318	0.314	0.342	0.329	0.328	0.329	0.307	0.322	0.271
NiO	0.158	0.147	0.174	0.571	0.149	0.138	0.134	0.117	0.1	0.118	0.123	0.122	0.149	0.074	0.163	1.217	0.248	0.202	0.129	0.174	0.144	0.17	0.13	0.125	0.165	0.176	0.13
ZnO	0.094	0.082	0.049	0.005	0.064	0.097	0.026	0.104	0.133	0.041	0.038	0.08	0.084	0	0	0	0.117	0.023	0.134	0.131	0.1	0.1	0.089	0.073	0.069	0.06	0.157
Total	100.884	101.008	100.845	99.2593	101.243	101.136	101.014	101.202	100.75	100.47	101.053	101.158	100.83	96.2274	100.41	99.8562	98.9126	101.058	101.078	101.11	101.263	101.286	101.203	100.892	101.203	100.483	101.177
Mg	2.33865	2.7422	2.72056	0.119826	3.53566	3.75936	3.71276	3.80893	3.82681	3.8491	3.68818	3.49079	3.52401	1.86155	2.17742	0.20209	0.553927	3.58652	3.05952	3.02819	3.0212	3.0136	3.4173	3.47673	3.48852	2.89343	4.35701
Al	2.73401	2.59863	2.59346	0.019309	4.39598	4.59358	4.42599	4.47126	4.74918	4.58089	4.25206	4.22393	4.13083	0.0201489	2.21211	0.152541	0.0748395	4.38117	3.31918	3.1256	2.86898	2.83737	3.69339	3.90629	3.78412	2.97349	4.96379
Cr	6.58842	6.30434	5.81804	0.00513237	6.75338	6.95845	7.4442	7.49714	7.35343	7.31261	7.39717	7.36703	7.14803	0.0643201	6.18678	0.00193532	0.00193096	6.68854	6.93152	6.76185	6.52853	6.59177	7.07998	7.07215	7.06345	6.75252	7.80031
Fe2+	6.26998	6.01717	6.23119	7.74878	4.94805	4.65757	4.53114	4.40408	4.36443	4.50426	4.56618	4.75783	4.75571	16.8099	6.45122	7.43489	7.97549	4.89314	5.45963	5.55338	5.82033	5.82943	5.11983	4.98637	5.00627	5.86766	3.90816
Fe3+	5.0701	5.20206	5.31545	15.8292	3.56222	3.29404	3.34843	3.29488	3.20573	3.12501	3.56047	3.61097	3.82435	-6.01423	5.96805	15.7415	14.5991	3.64476	4.34466	4.56622	4.53327	4.4955	3.81131	3.76559	3.82522	4.38094	2.39414
V	0.107174	0.101874	0.107152	0.00173488	0.0942543	0.0846752	0.0784403	0.0727024	0.0718408	0.0728868	0.067852	0.0733289	0.0852313	0.118871	0.117139	0.0176631	0.0112593	0.0964454	0.0983872	0.0924937	0.110877	0.105504	0.0896954	0.0872409	0.0852248	0.100857	0.0693604
Si	0	0	0	0.0692472	0.00104041	0.00697237	0	0	0	0.13158	0.00130207	0	0.00288749	0.01975	0.000279907	0.0107099	0.615805	0	0.00321542	0.00564752	0.00323512	0.00161802	0.00554125	0	0	0.0296165	0.00708316
Ti	0.750051	0.896451	1.08284	0.0027905	0.595967	0.527585	0.351399	0.33194	0.309836	0.32265	0.359848	0.362295	0.402814	10.8858	0.757567	0.0322249	0.04042	0.594467	0.649827	0.721181	0.975846	0.98322	0.657194	0.584289	0.620911	0.866397	0.379057
Mn	0.0780405	0.0796144	0.0726018	0.0222542	0.0614596	0.0627679	0.0670379	0.0682682	0.0669245	0.0618605	0.0668259	0.0657334	0.0698066	0.211454	0.0827329	0.025397	0.0235298	0.0566755	0.0721643	0.0715167	0.0780862	0.0751391	0.0732995	0.0734156	0.0684141	0.0740972	0.05806
Ni	0.0444897	0.0411223	0.0487842	0.180699	0.0396733	0.0364806	0.0356002	0.030944	0.0264357	0.0312877	0.0327894	0.0326375	0.0400387	0.0223301	0.0467054	0.381218	0.0775095	0.0538444	0.0353844	0.047902	0.0397409	0.0469295	0.0351154	0.0337155	0.0444445	0.0489537	0.033665
Zn	0.0190887	0.0165432	0.00990769	0.00114113	0.0122896	0.0184927	0.00498158	0.0198368	0.0253565	0.0078401	0.00730565	0.0154345	0.0162787	0	0	0	0.0263715	0.00442143	0.0265078	0.0260089	0.0199032	0.0199087	0.0173377	0.0142	0.0134039	0.0120357	0.0293212
Total	24	24	24	24.0002	24	24	24	24	24	24	24	24	24	23.9998	24	24.0002	24.0001	24	24	24	24	24	24	24	24	24	24
Traverse	1														2
U8C (wehrlite)
MgO	6.807	8.307	8.268	8.395	8.257	7.906	7.874	7.801	8.12	8.147	7.839	7.416	9.097	9.666	7.93	9.555	8.112	8.108	8.082	7.998	8.38	7.122	6.592	8.155	7.411	8.229	8.46	8.459	8.746	8.508	7.738	7.68
Al2O3	12.637	13.77	13.779	13.649	13.661	13.303	13.296	13.173	13.258	13.031	13.06	12.09	15.655	16.232	14.133	15.169	14.408	13.839	13.882	13.667	13.27	12.267	12.234	13.431	12.556	13.254	13.624	13.431	14.019	13.565	12.231	11.969
Cr2O3	32.442	34.202	33.973	34.069	34.077	34.315	34.239	34.751	34.199	34.582	34.655	33.657	34.01	34.548	31.749	33.156	33.675	33.649	33.686	34.098	34.183	34.192	32.558	34.346	34.042	34.372	34.302	34.613	34.029	34.442	33.41	33.476
FeO	24.9376	22.5065	22.5648	22.5041	22.6107	23.3123	22.9884	23.3678	22.8173	22.7583	23.305	23.9728	22.5824	21.5795	23.5834	21.7508	22.8913	22.7709	23.021	23.0064	22.4323	24.1131	25.3331	23.0063	23.9158	22.7011	22.6028	22.6606	22.4892	22.5348	23.5736	24.0253
Fe2O3	20.8696	19.2805	19.2324	19.5255	19.487	19.4007	19.1762	18.6578	19.1296	19.3763	19.1788	20.2848	15.0544	15.371	20.0719	17.2321	18.7128	19.2623	19.4855	19.1284	19.313	20.0222	20.7868	19.2951	19.3213	19.0275	18.7056	18.2957	18.6985	18.0533	20.0549	19.9997
V2O3	0.428	0.369	0.38	0.343	0.371	0.378	0.354	0.348	0.386	0.372	0.364	0.414	0.439	0.434	0.378	0.421	0.365	0.377	0.345	0.378	0.38	0.374	0.375	0.381	0.392	0.386	0.414	0.407	0.397	0.425	0.395	0.426
SiO2	0.038	0	0	0.004	0.002	0	0.042	0.055	0.027	0	0	0.11	0.016	0.007	0.036	0.015	0.031	0.038	0	0	0.022	0.009	0.197	0.014	0.039	0.015	0	0.014	0.012	0	0.068	0
TiO2	2.101	1.783	1.828	1.853	1.842	1.886	1.747	1.891	1.949	1.905	1.914	2.133	2.879	2.497	2.275	2.737	1.788	1.809	1.861	1.836	1.962	1.868	1.996	1.932	2.063	1.978	2.079	2.265	2.268	2.279	2.317	2.677
MnO	0.337	0.317	0.319	0.328	0.315	0.34	0.333	0.343	0.314	0.325	0.323	0.334	0.287	0.268	0.329	0.272	0.302	0.317	0.305	0.305	0.355	0.341	0.372	0.339	0.331	0.318	0.299	0.332	0.336	0.32	0.345	0.322
NiO	0.18	0.161	0.138	0.101	0.154	0.105	0.124	0.117	0.131	0.11	0.096	0.144	0.124	0.148	0.128	0.135	0.137	0.123	0.124	0.122	0.111	0.137	0.116	0.139	0.106	0.11	0.12	0.134	0.106	0.12	0.145	0.148
ZnO	0.079	0.107	0.107	0.099	0.18	0.019	0.089	0.042	0.111	0.119	0.119	0.164	0.074	0.154	0.165	0.056	0.145	0.172	0.107	0.13	0.107	0.059	0	0.015	0.035	0.111	0.038	0.134	0.14	0.103	0.066	0.058
Total	100.856	100.803	100.589	100.871	100.957	100.965	100.263	100.547	100.442	100.726	100.854	100.72	100.218	100.904	100.778	100.499	100.567	100.465	100.899	100.669	100.515	100.504	100.56	101.053	100.212	100.502	100.644	100.745	101.241	100.35	100.344	100.781
Mg	2.71406	3.26148	3.25314	3.29446	3.24065	3.11472	3.1218	3.08733	3.2093	3.2152	3.09619	2.95408	3.53519	3.71115	3.11842	3.70348	3.18626	3.1964	3.17437	3.15215	3.30416	2.84642	2.64283	3.20248	2.95882	3.24835	3.32397	3.32291	3.4061	3.35056	3.0836	3.05374
Al	3.98303	4.27376	4.28573	4.23418	4.23836	4.14303	4.16711	4.12119	4.14226	4.06531	4.0777	3.80701	4.8092	4.92651	4.39341	4.64773	4.47366	4.31278	4.31019	4.25799	4.13612	3.87561	3.87727	4.16943	3.96277	4.13587	4.23152	4.17074	4.31589	4.22293	3.85298	3.76213
Cr	6.85949	7.12102	7.08852	7.08994	7.09237	7.16914	7.19864	7.29324	7.16782	7.23736	7.25859	7.10964	7.00876	7.03404	6.62083	6.81493	7.01425	7.0346	7.01631	7.12648	7.14738	7.24671	6.92197	7.15252	7.20738	7.19515	7.14704	7.21039	7.02776	7.1928	7.06035	7.05869
Fe2+	5.57773	4.95697	4.98049	4.95408	4.97808	5.15213	5.11277	5.18788	5.05891	5.03836	5.16362	5.35686	4.92292	4.64774	5.20244	4.72926	5.04386	5.03577	5.07228	5.08642	4.96168	5.40615	5.69742	5.06814	5.3563	5.02692	4.98182	4.99356	4.91316	4.9783	5.26981	5.35893
Fe3+	4.19986	3.82074	3.81938	3.86742	3.86023	3.85779	3.83732	3.72693	3.81607	3.85956	3.82337	4.0783	2.9528	2.97866	3.98389	3.37111	3.7098	3.83277	3.86285	3.80506	3.84347	4.03892	4.20626	3.82444	3.89347	3.79101	3.7095	3.62749	3.67546	3.58842	4.03375	4.01377
V	0.0917697	0.0779091	0.0804038	0.072385	0.0783024	0.080084	0.0754751	0.0740634	0.0820413	0.0789486	0.0773142	0.0886838	0.0917425	0.0896072	0.0799365	0.0877511	0.0770971	0.0799245	0.0728702	0.0801141	0.0805734	0.0803821	0.080849	0.0804598	0.0841627	0.0819396	0.0874739	0.0859776	0.0831438	0.0900056	0.0846483	0.0910902
Si	0.010163	0	0	0.00105293	0.00052652	0	0.0111695	0.0146006	0.00715801	0	0	0.0293914	0.00417071	0.00180275	0.00949598	0.00389983	0.00816753	0.0100486	0	0	0.00581855	0.00241276	0.0529777	0.00368779	0.0104444	0.00397175	0	0.00368895	0.00313476	0	0.0181767	0
Ti	0.42268	0.353218	0.36291	0.36691	0.364771	0.374909	0.349481	0.377612	0.388675	0.379338	0.381443	0.428711	0.564518	0.483729	0.451403	0.535273	0.354358	0.359838	0.368814	0.365107	0.390335	0.376699	0.40377	0.382817	0.415588	0.39397	0.412157	0.448941	0.445669	0.452851	0.465883	0.537082
Mn	0.0763322	0.0707039	0.0713028	0.0731225	0.0702319	0.0760949	0.075001	0.0771154	0.0705013	0.0728631	0.0724741	0.075581	0.0633593	0.0584535	0.0734974	0.059891	0.0673868	0.0709938	0.0680539	0.0682872	0.0795168	0.0774221	0.0847244	0.0756269	0.0750731	0.0713109	0.0667378	0.0740886	0.0743363	0.0715901	0.0781021	0.0727345
Ni	0.0492808	0.0434048	0.0372839	0.0272161	0.0415022	0.0284049	0.0337576	0.0317951	0.0355521	0.0298088	0.0260363	0.0393873	0.0330885	0.039018	0.0345631	0.0359297	0.0369501	0.0332961	0.0334428	0.0330162	0.0300525	0.0375974	0.0319338	0.0374816	0.0290596	0.029816	0.0323749	0.0361447	0.0283462	0.0324498	0.039677	0.0404086
Zn	0.0155983	0.0208038	0.0208484	0.0192391	0.034984	0.00370684	0.0174738	0.00823133	0.0217252	0.0232565	0.0232756	0.0323507	0.0142408	0.0292799	0.0321317	0.0107487	0.0282039	0.0335786	0.0208118	0.0253721	0.0208924	0.0116771	0	0.00291703	0.00691987	0.0216983	0.00739363	0.026067	0.027	0.0200869	0.0130245	0.0114205
Total	24	24	24	24	24	24	24	24	24	24	24	24	24	24	24	24	24	24	24	24	24	24	24	24	24	24	24	24	24	24	24	24
Traverse	1														2
U8LB (well-layered)
MgO	4.158	3.994	7.857	3.788	9.502	6.966	11.782	4.197	5.185	3.814	6.337	6.67	6.661	6.589	7.022	6.414	5.793	5.275	5.994	9.254	10.78	5.283	8.316	9.503	7.702	10.662	3.581	4.228	4.759	6.661	6.348	6.154	5.382	5.693	5.483	4.648	4.376	3.853	3.597	8.713
Al2O3	10.115	10.289	16.346	11.461	15.002	14.708	18.569	10.068	10.263	10.174	11.108	11.092	11.043	11.389	12.572	11.258	8.553	10.178	8.464	17.555	19.586	10.049	13.538	11.736	13.671	22.189	9.953	10.209	10.267	11.924	11.164	10.85	10.171	7.923	11.78	10.576	10.595	9.265	10.222	16.543
Cr2O3	32.321	30.123	36.056	33.112	34.772	35.26	37.91	32.488	38.531	31.314	32.994	32.093	32.764	33.828	33.136	33.229	31.171	33.073	35.587	35.731	36.389	32.196	34.651	30.289	35.689	32.475	30.283	32.166	32.795	33.398	33.494	33.957	35.365	27.747	34.23	31.261	32.783	32.54	32.389	34.727
FeO	28.2622	28.1506	22.875	31.2467	20.8808	24.0354	17.8609	28.0306	26.801	28.6062	25.4687	25.0152	24.994	24.6681	24.1112	25.065	32.3883	26.5942	32.2434	20.9795	18.9289	26.2164	22.2727	28.3636	23.3306	20.2266	29.3184	27.9077	27.1635	25.0286	25.3875	25.7172	26.1255	35.4514	26.534	27.6634	28.0774	31.0657	28.7405	22.8458
Fe2O3	22.8782	23.7734	15.0325	11.8223	16.2674	16.6901	11.7854	21.8453	16.6984	22.9903	21.1372	22.3402	21.7015	20.9624	20.8044	21.4048	11.9328	22.1291	11.2414	15.1498	12.6901	23.4436	18.9147	6.66931	16.9233	13.1093	24.0514	23.0876	22.4322	20.1428	20.4495	20.1599	20.1395	6.85741	19.5022	23.2979	21.7554	16.9888	21.7064	15.4139
V2O3	0.689	0.561	0.373	0.54	0.421	0.532	0.358	0.6	0.645	0.701	0.733	0.65	0.604	0.649	0.616	0.597	0.607	0.666	0.572	0.333	0.295	0.815	0.508	0.387	0.477	0.246	0.688	0.701	0.724	0.617	0.651	0.682	0.633	0.563	0.705	0.699	0.66	0.628	0.546	0.323
SiO2	0	0	0.006	0.022	0.188	0.042	0.086	0.019	0.035	0	0.019	0.021	0.025	0.017	0	0.01	0.054	0.005	0.043	0.012	0.028	0.084	0.075	0.008	0.015	0.03	0.003	0.016	0	0.02	0.025	0.011	0.033	0	0.003	0	0.026	0	0.009	0
TiO2	1.924	2.328	1.179	5.352	1.998	1.318	1.548	2.161	1.962	2.041	2.41	2.432	2.447	1.942	1.833	2.107	9.366	2.124	8.597	1.021	0.986	1.729	1.678	11.174	1.89	1.582	2.31	1.79	1.856	2.325	2.382	2.467	1.8	13.715	1.978	2.144	2.113	4.986	2.158	2.113
MnO	0.393	0.372	0.334	0.597	0.305	0.35	0.256	0.416	0.417	0.385	0.369	0.343	0.346	0.345	0.355	0.358	0.407	0.409	0.399	0.291	0.293	0.364	0.322	0.318	0.33	0.29	0.431	0.387	0.39	0.347	0.346	0.359	0.384	0.404	0.418	0.381	0.393	0.487	0.423	0.31
NiO	0.281	0.782	0.228	0.228	0.23	0.23	0.21	0.314	0.187	0.382	0.32	0.336	0.346	0.288	0.34	0.34	0.189	0.292	0.242	0.189	0.135	0.302	0.281	0.169	0.229	0.178	0.332	0.381	0.262	0.33	0.34	0.338	0.276	0.442	0.267	0.298	0.465	0.276	0.57	0.166
ZnO	0.082	0.041	0.157	0.115	0.182	0.199	0.098	0.205	0.208	0.066	0.151	0.123	0.159	0.198	0.078	0.104	0.044	0.162	0.063	0.11	0.095	0.199	0.115	0.067	0.119	0.196	0.108	0.086	0.171	0.134	0.096	0.104	0.133	0.198	0.112	0.229	0.094	0.065	0.186	0.075
Total	101.103	100.414	100.444	98.284	99.7482	100.331	100.463	100.344	100.932	100.474	101.047	101.115	101.09	100.875	100.868	100.887	100.505	100.907	103.446	100.625	100.206	100.681	100.671	98.684	100.376	101.184	101.059	100.959	100.82	100.927	100.683	100.799	100.442	98.9938	101.012	101.197	101.338	100.154	100.547	101.23
Mg	1.70604	1.64879	3.06405	1.58215	3.70769	2.75732	4.42503	1.7333	2.10836	1.57728	2.54765	2.67501	2.67203	2.64524	2.79537	2.57943	2.36662	2.14965	2.38108	3.55088	4.07019	2.15929	3.26987	3.7822	3.04587	3.95366	1.47777	1.73518	1.94781	2.66381	2.55863	2.48452	2.19894	2.36091	2.21049	1.89535	1.78324	1.60024	1.48728	3.35283
Al	3.28077	3.35765	5.03913	3.78412	4.62746	4.60217	5.51304	3.28687	3.29895	3.32603	3.53018	3.51653	3.50183	3.6144	3.95629	3.579	2.76216	3.27879	2.65789	5.32492	5.84584	3.24683	4.208	3.6924	4.27379	6.50434	3.24685	3.31207	3.32184	3.76957	3.55709	3.46274	3.28502	2.59736	3.75422	3.40918	3.41302	3.04184	3.34114	5.03226
Cr	7.0325	6.59439	7.45652	7.33404	7.19511	7.40126	7.55042	7.11503	8.30857	6.86733	7.03414	6.82542	6.96979	7.20181	6.99517	7.08651	6.75299	7.14725	7.49667	7.27063	7.28595	6.97836	7.22523	6.39276	7.48448	6.38601	6.62707	7.00048	7.118	7.0828	7.15908	7.26999	7.66236	6.10202	7.31807	6.75999	7.08438	7.16676	7.10184	7.08649
Fe2+	6.50503	6.51902	5.00425	7.32118	4.57061	5.33696	3.76305	6.49388	6.11344	6.63635	5.74383	5.62785	5.62441	5.55545	5.38437	5.65459	7.42252	6.07954	7.18517	4.51585	4.00922	6.01094	4.91278	6.33263	5.17574	4.20748	6.78706	6.425	6.23669	5.61486	5.74023	5.82433	5.98787	8.24725	6.00083	6.32802	6.41844	7.23778	6.66633	4.93162
Fe3+	4.73788	4.95342	2.95888	2.49228	3.20379	3.33442	2.23408	4.55353	3.42711	4.79878	4.28905	4.52213	4.39389	4.24759	4.18015	4.34473	2.46052	4.55163	2.2539	2.93408	2.41834	4.83629	3.75381	1.33974	3.37793	2.45356	5.00957	4.78241	4.63404	4.06576	4.16017	4.108	4.15313	1.43534	3.96835	4.7951	4.47464	3.56127	4.53001	2.99374
V	0.152025	0.124541	0.0782238	0.121289	0.0883408	0.113242	0.0723056	0.133253	0.141042	0.155897	0.158472	0.140186	0.130296	0.140114	0.131871	0.12911	0.133354	0.145952	0.122192	0.0687135	0.0598976	0.179135	0.107417	0.0828297	0.101442	0.0490554	0.15268	0.154711	0.159353	0.132691	0.141105	0.148068	0.13908	0.125556	0.152845	0.153282	0.144633	0.140261	0.121405	0.0668402
Si	0	0	0.00156951	0.00616361	0.0492063	0.0111514	0.0216656	0.00526335	0.00954639	0	0.00512371	0.00564928	0.00672694	0.00457793	0	0.00269755	0.0147977	0.00136675	0.0114578	0.00308861	0.00709135	0.0230296	0.0197812	0.00213574	0.003979	0.00746202	0.000830422	0.00440459	0	0.005365	0.00675905	0.00297887	0.00904395	0	0.000811271	0	0.00710692	0	0.00249615	0
Ti	0.39832	0.48491	0.231992	1.12791	0.393373	0.263233	0.293353	0.450308	0.402547	0.425886	0.488871	0.492134	0.495288	0.393383	0.368181	0.427544	1.93064	0.436738	1.72316	0.197676	0.187843	0.356572	0.332912	2.24395	0.37713	0.295997	0.48099	0.370668	0.383292	0.469147	0.484433	0.502545	0.371076	2.86982	0.402362	0.441133	0.434464	1.04486	0.450221	0.410265
Mn	0.0916034	0.0872395	0.0739944	0.141653	0.0676086	0.0787019	0.05462	0.097598	0.0963265	0.090449	0.0842745	0.078146	0.0788483	0.0786825	0.0802824	0.0817884	0.0944568	0.0946853	0.0900417	0.0634328	0.0628459	0.0845175	0.071926	0.0718993	0.074137	0.0610903	0.10104	0.0902268	0.0906795	0.0788329	0.0792246	0.0823366	0.089128	0.0951771	0.0957326	0.0882596	0.0909787	0.114902	0.0993591	0.0677672
Ni	0.0791685	0.221669	0.061054	0.0653903	0.061625	0.0625133	0.0541574	0.0890439	0.052213	0.108476	0.0883378	0.0925292	0.0953058	0.0793923	0.092939	0.093889	0.0530185	0.0817089	0.0660105	0.0497977	0.0350002	0.0847577	0.0758688	0.0461861	0.0621848	0.0453233	0.0940766	0.107368	0.073633	0.090619	0.0941001	0.0937005	0.0774318	0.125864	0.0739132	0.0834412	0.130115	0.078711	0.161834	0.0438625
Zn	0.0166612	0.00838161	0.0303197	0.0237861	0.0351679	0.0390071	0.0182268	0.0419252	0.0418838	0.0135164	0.0300622	0.0244282	0.0315854	0.0393639	0.0153766	0.0207117	0.00890154	0.0326925	0.0123932	0.020902	0.0177626	0.0402783	0.0223924	0.0132052	0.0233046	0.0359918	0.0220706	0.0174782	0.0346588	0.0265373	0.0191615	0.0207924	0.0269097	0.0406621	0.0223602	0.046243	0.0189692	0.0133686	0.038085	0.014292
Total	24	24	24	24	24	24	24	24	24	24	24	24	24	24	24	24	24	24	24	24	24	24	24	24	24	24	24	24	24	24	24	24	24	24	24	24	24	24	24	24
Traverse	1																									2
U8A1/2 Traverse 1 (well-layered)
MgO	7.962	5.539	5.475	11.064	5.667	5.858	5.917	9.433	8.555	9.134	10.551	10.335	10.411	11.631	11.561	10.415	8.988	9.481	8.677	7.982	8.618	8.636	6.508	6.176	9.52	8.339	8.036	7.144	7.488	3.871	10.317	11.796	5.801	7.451	8.252
Al2O3	12.974	9.994	9.472	20.278	10.15	10.201	9.283	15.699	14.429	16.117	17.9	17.719	18.036	20.264	18.9	11.081	15.54	15.849	16.424	14.124	14.993	13.704	12.039	11.825	8.545	13.004	13.359	12.521	14.796	12.625	18.14	25.173	11.116	12.736	12.635
Cr2O3	36.202	31.439	35.877	32.672	33.79	35.629	34.883	35.929	36.463	36.494	36.586	36.412	38.384	36.229	34.876	30.465	36.621	36.548	37.774	36.898	38.491	36.568	35.528	34.766	25.9	38.169	37.5	34.865	37.943	33.288	37.302	30.422	29.349	37.459	37.445
FeO	22.9903	32.4923	26.2678	22.1287	25.6847	25.9652	27.8411	22.0218	24.2698	21.3389	19.322	21.4506	19.542	17.929	17.5088	30.6179	21.5635	22.8224	22.4989	22.9255	22.9447	24.3958	25.4914	25.7696	27.6957	23.8821	22.8311	24.1635	23.4841	28.422	19.7145	18.2024	32.0558	23.4938	24.4736
Fe2O3	18.265	9.91804	20.3648	10.2298	22.642	20.4766	18.3075	13.4881	12.1268	15.4294	14.0402	11.6791	12.6399	13.0455	13.6926	0.475777	15.4132	11.1025	12.7856	16.3244	12.8503	11.7934	17.9548	18.7803	7.93945	13.9822	17.025	18.5492	14.8447	18.4265	13.5885	13.4118	7.50367	16.6553	13.7283
V2O3	0.613	0.566	0.677	0.273	0.767	0.76	0.69	0.46	0.467	0.416	0.337	0.334	0.326	0.313	0.319	0.35	0.45	0.45	0.473	0.497	0.497	0.468	0.63	0.697	0.487	0.517	0.539	0.548	0.437	0.439	0.342	0.222	0.402	0.438	0.514
SiO2	0.014	0	0.015	0	0	0	0	0.007	0.015	0.028	0.017	0.666	0.038	0.018	0.017	0.035	0.058	0.044	0	0	0.009	0.057	0.075	0.04	0.041	0.005	0	0.044	0.004	0.173	0.014	0.035	0.053	0.012	0.016
TiO2	1.718	9.164	2.104	4.428	1.616	2.036	4.22	2.865	3.979	1.446	1.293	2.113	1.073	0.993	1.436	15.067	1.506	3.697	1.77	1.641	2.364	4.334	2.219	2.209	12.855	3.119	1.625	2.153	1.248	1.64	1.039	0.836	9.894	1.722	3.739
MnO	0.323	0.386	0.387	0.318	0.371	0.375	0.346	0.303	0.333	0.267	0.288	0.293	0.298	0.265	0.267	0.32	0.32	0.312	0.329	0.35	0.311	0.329	0.357	0.379	0.37	0.326	0.334	0.333	0.346	0.436	0.285	0.252	0.596	0.372	0.35
NiO	0.253	0.209	0.349	0.209	0.298	0.326	0.251	0.256	0.282	0.366	0.242	0.218	0.232	0.246	0.228	0.191	0.262	0.236	0.234	0.322	0.24	0.188	0.248	0.303	0.188	0.175	0.266	0.463	0.22	0.492	0.162	0.195	0.156	0.224	0.191
ZnO	0.077	0.122	0.105	0	0.065	0.092	0.16	0.052	0.082	0.085	0.036	0.075	0.032	0.021	0.081	0.04	0.03	0.091	0.004	0.027	0.153	0.056	0.078	0.095	0.023	0.083	0.18	0.097	0.057	0.145	0	0.136	0.008	0.093	0.019
Total	101.391	99.8293	101.094	101.601	101.051	101.719	101.899	100.514	101.002	101.121	100.612	101.295	101.012	100.955	98.8864	99.0577	100.752	100.633	100.97	101.091	101.471	100.529	101.128	101.04	93.5642	101.601	101.695	100.881	100.868	99.9575	100.904	100.681	96.9345	100.656	101.363
Mg	3.12578	2.26482	2.22903	4.10399	2.3005	2.35754	2.38427	3.64391	3.32636	3.51293	4.0054	3.89847	3.93782	4.32678	4.40524	4.10491	3.48002	3.65129	3.34464	3.12292	3.32943	3.38008	2.5968	2.47528	4.03108	3.25342	3.13833	2.83803	2.93575	1.5858	3.9088	4.30789	2.41644	2.95613	3.23248
Al	4.02639	3.23034	3.04844	5.946	3.25716	3.24532	2.95697	4.79396	4.43497	4.90002	5.37168	5.28358	5.39273	5.95907	5.693	3.45246	4.75637	4.82502	5.00453	4.3683	4.57886	4.24001	3.7974	3.74649	2.86023	4.01058	4.12418	3.93206	4.58567	4.08849	5.43291	7.26725	3.66039	3.99436	3.91252
Cr	7.53684	6.81698	7.74582	6.42673	7.27406	7.60383	7.45397	7.36008	7.51834	7.44303	7.36524	7.28364	7.69899	7.14701	7.04726	6.36746	7.51916	7.46407	7.72134	7.65548	7.88575	7.5899	7.51763	7.38912	5.81572	7.89689	7.76622	7.34489	7.88869	7.23159	7.49449	5.89166	6.48316	7.88107	7.7784
Fe2+	5.06315	7.45285	5.9992	4.60458	5.849	5.8619	6.2933	4.77208	5.29363	4.60383	4.11474	4.53902	4.14641	3.74148	3.74256	6.76953	4.68357	4.93052	4.86496	5.03162	4.97262	5.35634	5.70589	5.7938	6.57863	5.22682	5.00177	5.38487	5.16494	6.5316	4.19	3.72905	7.49065	5.22877	5.3779
Fe3+	3.61921	2.04685	4.18474	1.91522	4.63917	4.15934	3.7234	2.62982	2.37986	2.99512	2.69018	2.22357	2.41303	2.44944	2.63339	0.0946468	3.01209	2.15809	2.48748	3.22362	2.50572	2.32975	3.616	3.79908	1.6968	2.75334	3.35586	3.71927	2.93752	3.81001	2.59847	2.47215	1.57763	3.33518	2.71426
V	0.129416	0.124455	0.148222	0.0544563	0.167438	0.16448	0.149518	0.0955579	0.0976467	0.0860386	0.0687976	0.067752	0.066309	0.0626158	0.0653666	0.074183	0.0936964	0.0931957	0.0980465	0.104568	0.103255	0.0985035	0.135183	0.150225	0.110893	0.108469	0.113198	0.11707	0.0921353	0.0967124	0.0696798	0.0435988	0.0900515	0.0934489	0.108276
Si	0.00368672	0	0.00409636	0	0	0	0	0.0018138	0.00391215	0.0072234	0.00432888	0.168513	0.009641	0.00449154	0.00434508	0.00925312	0.0150634	0.0113663	0	0	0.00233228	0.0149646	0.0200737	0.0107536	0.0116451	0.00130849	0	0.0117247	0.00105193	0.0475387	0.00355789	0.00857379	0.014809	0.00319349	0.00420408
Ti	0.340315	1.89064	0.432213	0.82875	0.331002	0.413436	0.858	0.558423	0.780629	0.280607	0.247669	0.402166	0.204778	0.186388	0.276089	2.99635	0.294216	0.718394	0.34425	0.323951	0.460821	0.855904	0.446754	0.446719	2.74649	0.613991	0.320209	0.43156	0.246882	0.338993	0.198622	0.154049	2.07954	0.344717	0.739015
Mn	0.0720366	0.0896612	0.0895068	0.0670094	0.0855571	0.0857342	0.0792034	0.0664927	0.0735542	0.0583356	0.0621095	0.0627864	0.0640315	0.0560025	0.0577962	0.0716488	0.0703855	0.0682591	0.0720426	0.0777914	0.0682555	0.0731517	0.0809231	0.0862921	0.089002	0.0722532	0.0741001	0.0751508	0.0770625	0.101467	0.0613407	0.0522811	0.141037	0.0838428	0.0778858
Ni	0.0682022	0.05868	0.0975658	0.0532331	0.0830665	0.0900881	0.0694494	0.0679044	0.0752904	0.0966564	0.0630824	0.0564653	0.0602549	0.0628382	0.0596554	0.0516915	0.0696565	0.0624087	0.061935	0.086506	0.0636672	0.0505258	0.067949	0.0833876	0.0546617	0.0468818	0.0713314	0.126298	0.0592266	0.138399	0.042145	0.0488996	0.044621	0.0610236	0.0513748
Zn	0.0149698	0.024703	0.0211694	0	0.0130668	0.0183351	0.0319272	0.00994736	0.0157889	0.0161888	0.00676771	0.0140098	0.00599378	0.00386861	0.0152843	0.00780714	0.00575212	0.0173549	0.000763531	0.00523119	0.0292713	0.010854	0.0154125	0.0188551	0.0048228	0.0160358	0.0348111	0.0190825	0.0110666	0.0294159	0	0.0245955	0.00165025	0.0182717	0.00368568
Total	24	24	24	24	24	24	24	24	24	24	24	24	24	24	24	23.9999	24	24	24	24	24	24	24	24	24	24	24	24	24	24	24	24	24	24	24
U8A1/2 Traverse 2 (well-layered)
MgO	5.311	4.698	4.203	4.529	8.327	11.88	5.781	4.171	4.969	7.833	8.422	8.938	10.546	9.329	9.063	9.329	9.887	9.715	8.442	8.318	9.229	8.067	7.782	5.557	6.935	6.118	6.837	8.568	5.28	10.209	4.982	4.871
Al2O3	9.026	9.642	8.79	8.567	10.375	24.662	11.053	9.547	10.546	12.497	14.078	16.202	17.667	17.165	16.978	13.313	15.662	16.02	15.358	14.778	15.306	13.313	13.273	13.185	11.358	12.207	11.259	13.714	13.846	11.543	11.03	9.311
Cr2O3	31.23	34.578	32.573	31.363	32.004	31.799	32.386	31.903	33.765	35.318	37.752	36.305	36.629	37.544	37.496	31.804	34.41	37.332	38.028	38.276	38.066	37.805	36.395	34.893	37.239	36.943	35.149	35.398	33.216	29.132	34.409	30.692
FeO	29.7352	27.217	27.7082	27.1035	28.4342	17.9613	26.4238	28.1908	27.1156	24.699	22.4061	21.4453	20.3147	21.0272	21.515	25.6512	18.8289	20.5353	22.3228	22.2972	21.4597	23.7786	23.7519	26.2269	26.5138	25.5071	24.7895	21.9042	26.3435	25.0979	25.7981	31.215
Fe2O3	16.3637	21.1814	24.3261	25.2103	10.4738	12.7363	21.3028	23.3275	20.8951	14.7447	14.3901	14.8889	12.4591	13.4654	13.38	6.92765	15.6839	15.2333	14.4349	14.7967	14.1327	14.0317	15.4294	18.62	14.5438	16.8194	19.0149	18.0829	16.4289	7.39246	19.6332	15.1648
V2O3	0.538	0.738	0.701	0.731	0.552	0.223	0.703	0.638	0.604	0.557	0.512	0.495	0.313	0.396	0.41	0.414	0.428	0.419	0.421	0.417	0.519	0.586	0.664	0.571	0.622	0.653	0.671	0.62	0.586	0.424	0.357	0.712
SiO2	0.049	0.011	0	0	0	0.011	0.054	0.023	0.032	0.007	0.007	0.016	0.006	0.035	0	2.426	0.002	0.008	0.038	0	0.043	0.029	0	0	0	0.025	0.022	0.009	0.394	3.663	0.09	0.022
TiO2	6.248	2.003	1.938	2.251	9.195	0.8	2.459	2.255	2.13	3.84	2.064	1.388	2.347	1.2	1.312	5.272	1.408	1.39	1.349	1.352	1.713	2.78	2.535	1.402	4.015	1.768	2.42	1.689	1.409	5.404	2.118	6.985
MnO	0.406	0.407	0.373	0.349	0.363	0.255	0.363	0.329	0.367	0.347	0.335	0.299	0.289	0.293	0.294	0.301	0.304	0.269	0.332	0.335	0.329	0.322	0.331	0.37	0.359	0.387	0.363	0.305	0.407	0.302	0.353	0.407
NiO	0.314	0.317	0.612	0.708	0.206	0.209	0.297	0.555	0.482	0.204	0.257	0.283	0.205	0.252	0.221	0.239	0.228	0.274	0.198	0.209	0.222	0.257	0.279	0.292	0.255	0.249	0.305	0.25	0.239	0.181	1.573	0.264
ZnO	0.113	0.293	0.033	0.233	0.065	0.064	0.124	0.091	0.061	0.069	0.158	0.022	0.108	0.077	0.026	0.153	0.066	0.052	0.067	0.083	0.059	0.129	0.084	0.103	0.132	0.083	0.126	0.107	0.164	0.101	0.117	0.245
Total	99.3339	101.085	101.257	101.045	99.995	100.601	100.947	101.03	100.967	100.116	100.381	100.282	100.884	100.784	100.695	95.8298	96.9078	101.248	100.991	100.862	101.078	101.098	100.524	101.22	101.973	100.76	100.956	100.647	98.3134	93.4494	100.46	99.8888
Mg	2.20054	1.9233	1.73172	1.86794	3.32783	4.34677	2.33598	1.71606	2.02269	3.11494	3.3044	3.46571	3.99624	3.57552	3.48549	3.76134	3.93526	3.71966	3.27595	3.24312	3.55948	3.16246	3.07469	2.2202	2.74291	2.4534	2.73686	3.36085	2.15963	4.19904	2.02694	2.01115
Al	2.95633	3.12037	2.86294	2.79316	3.27768	7.13319	3.53063	3.10502	3.39354	3.92856	4.36641	4.96621	5.29214	5.2006	5.1616	4.24315	4.9279	4.84873	4.7112	4.55476	4.66658	4.12566	4.14557	4.16426	3.55117	3.86966	3.5628	4.25245	4.47688	3.75311	3.54747	3.03898
Cr	6.86191	7.50678	7.11697	6.8596	6.78261	6.16998	6.93976	6.96056	7.28864	7.44798	7.85485	7.46514	7.36052	7.63071	7.64711	6.8	7.26297	7.57987	7.82555	7.91391	7.78555	7.85926	7.62556	7.39283	7.81056	7.85618	7.46138	7.36323	7.20466	6.35415	7.42387	6.72004
Fe2+	6.91134	6.25048	6.4042	6.27084	6.37459	3.6866	5.98963	6.50637	6.19181	5.50985	4.93155	4.66469	4.3183	4.5209	4.64165	5.80167	4.2041	4.41063	4.85936	4.87678	4.64296	5.22923	5.26438	5.87811	5.88269	5.73798	5.56663	4.81986	6.04447	5.79086	5.88796	7.22983
Fe3+	3.42208	4.37668	5.0588	5.24804	2.11268	2.35207	4.34471	4.84415	4.29301	2.95949	2.8497	2.91387	2.38291	2.60483	2.59721	1.40978	3.1508	2.94383	2.82723	2.91184	2.75115	2.77639	3.07693	3.75482	2.90334	3.40429	3.84183	3.5801	3.39166	1.53466	4.03169	3.16025
V	0.119874	0.162473	0.15532	0.162132	0.118632	0.0438779	0.152761	0.141158	0.132217	0.119116	0.108029	0.103216	0.0637822	0.081619	0.0847944	0.0897633	0.0916103	0.0862712	0.0878547	0.0874323	0.107644	0.123538	0.141081	0.122682	0.132296	0.14082	0.144444	0.130783	0.128895	0.093783	0.0781084	0.158088
Si	0.0136183	0.00302066	0	0	0	0.00269971	0.0146365	0.00634739	0.00873745	0.00186722	0.00184226	0.00416147	0.00152507	0.00899804	0	0.656104	0.000533967	0.00205459	0.00989123	0	0.0111244	0.0076258	0	0	0	0.00672472	0.00590723	0.00236803	0.108098	1.0106	0.0245616	0.0060929
Ti	1.30622	0.413748	0.402896	0.468444	1.85415	0.147694	0.501357	0.468123	0.437483	0.770504	0.40861	0.271558	0.448743	0.232064	0.254594	1.07252	0.28277	0.268532	0.264134	0.265976	0.333358	0.549894	0.50537	0.282632	0.801256	0.357736	0.488791	0.334288	0.290789	1.12151	0.434796	1.45517
Mn	0.0955636	0.0946547	0.0873052	0.0817712	0.0824125	0.0530034	0.0833273	0.0768957	0.0848672	0.0783909	0.0746684	0.0658623	0.0622122	0.0637949	0.0642323	0.0689426	0.068738	0.0585095	0.0731886	0.0741998	0.0720845	0.0717104	0.0742937	0.0839785	0.0806627	0.0881625	0.0825481	0.0679646	0.0945702	0.0705647	0.0815881	0.0954629
Ni	0.0893354	0.0891115	0.173145	0.20051	0.0565302	0.0525094	0.082407	0.156793	0.134725	0.0557049	0.0692392	0.0753493	0.0533407	0.0663202	0.0583614	0.0661677	0.0623139	0.0720364	0.0527591	0.055954	0.058793	0.069181	0.0756929	0.0801081	0.0692541	0.0685645	0.0838353	0.0673365	0.0671251	0.0511195	0.439448	0.0748464
Zn	0.0231856	0.0594003	0.00673316	0.0475888	0.0128639	0.0115962	0.0248128	0.0185405	0.0122964	0.0135881	0.0306989	0.00422437	0.0202663	0.0146145	0.00495168	0.0305482	0.0130089	0.00985942	0.0128752	0.0160254	0.0112686	0.0250432	0.0164353	0.0203787	0.0258539	0.0164826	0.0249772	0.0207845	0.0332183	0.020572	0.0235728	0.0500933
Total	24	24	24	24	24	24	24	24	24	24	24	24	24	24	24	24	24	24	24	24	24	24	24	24	24	24	24	24	24	24	24	24
U8P1 disseminated (poikilitic)																	U8P3 disseminated (feldspathic)										ilmenite
MgO	3.529	4.242	4.471	4.996	6.165	4.616	5.045	6.433	6.367	4.083	6.362	4.75	6.815	5.132	8.382		MgO	6.905	5.161	5.659	5.772	8.554	8.513	6.032	1.91	5.82	1.751	6.09	5.335	9.81	9.469	5.883
Al2O3	7.251	7.033	7.821	7.746	9.93	7.973	8.197	9.118	9.456	7.213	9.203	7.834	10.921	8.449	15.025		Al2O3	11.953	9.637	9.504	8.808	13.506	14.024	10.387	5.675	14.693	0.016	9.908	9.845	16.034	14.702	10.535
Cr2O3	24.469	26.761	26.809	29.358	29.509	25.405	28.705	28.366	28.336	23.252	26.942	30.356	31.896	31.28	33.575		Cr2O3	35.669	31.245	32.452	33.356	35.484	34.536	33.247	23.436	30.478	0.54	30.473	31.243	35.618	35.168	27.904
FeO	30.6068	29.9038	29.5299	28.876	27.0887	28.848	28.494	27.4083	27.8532	29.7044	26.7444	29.0703	26.0351	28.3454	23.743		FeO	24.5555	28.0606	27.4915	27.2644	22.8638	22.344	27.8802	30.6802	26.6543	45.766	27.6333	28.1252	21.4538	21.8482	27.8693
Fe2O3	29.3586	27.0381	26.5914	24.0286	22.8408	28.9549	24.8909	22.7436	21.9946	31.0014	25.7773	22.8102	20.3855	22.5168	16.6806		Fe2O3	18.4326	21.3552	20.374	20.7742	16.9731	18.1942	18.1184	34.5745	19.4496	0	20.8087	21.3512	14.3371	15.7425	23.4425
V2O3	0.727	0.778	0.685	0.624	0.532	0.698	0.666	0.644	0.654	0.81	0.583	0.664	0.508	0.524	0.39		V2O3	0.394	0.831	0.557	0.548	0.382	0.339	0.505	0.567	0.526	0.513	0.594	0.577	0.395	0.426	0.543
SiO2	0	0.022	0.035	0	0	0	0	0.024	0.13	0.041	0.039	0.025	0.013	0	0		SiO2	0.007	0	0.035	0.001	0	0.012	0.023	0.134	0.101	0	0.02	0.035	0.013	0.019	0.013
TiO2	4.247	4.438	4.255	4.536	4.092	3.865	4.091	5.142	5.227	4.054	4.24	4.372	3.721	3.989	2.829		TiO2	2.073	3.58	3.755	3.752	2.579	1.986	4.413	2.255	2.075	48.8	4.503	3.774	2.688	2.831	4.28
MnO	0.433	0.387	0.37	0.352	0.35	0.352	0.36	0.33	0.334	0.379	0.333	0.376	0.321	0.371	0.318		MnO	0.341	0.378	0.344	0.37	0.299	0.295	0.362	0.483	0.288	1.354	0.338	0.361	0.254	0.306	0.372
NiO	0.303	0.229	0.243	0.312	0.24	0.266	0.23	0.265	0.23	0.271	0.257	0.229	0.24	0.212	0.188		NiO	0.174	0.237	0.226	0.217	0.197	0.182	0.215	0.329	0.271	0.136	0.244	0.258	0.233	0.194	0.285
ZnO	0.187	0.046	0.046	0.095	0.125	0.206	0.099	0.166	0.177	0.115	0.09	0.198	0.123	0.189	0		ZnO	0.098	0.081	0.117	0.158	0.103	0.129	0.179	0.344	0.094	0	0.056	0.162	0.176	0.149	0.077
Total	101.111	100.878	100.856	100.924	100.873	101.184	100.778	100.64	100.759	100.924	100.571	100.685	100.979	101.008	101.131		Total	100.602	100.566	100.515	101.021	100.941	100.554	101.362	100.388	100.45	96.0657	100.668	101.066	101.012	100.855	101.204
Mg	1.47799	1.77097	1.85661	2.06376	2.50084	1.91013	2.08298	2.61919	2.58531	1.70739	2.59555	1.96858	2.73402	2.10872	3.25781		Mg	2.7633	2.11593	2.31323	2.35475	3.34886	3.33954	2.42842	0.823148	2.3218	0.78569	2.474	2.17238	3.76022	3.6658	2.37778
Al	2.40062	2.32106	2.56734	2.52941	3.18426	2.60809	2.67537	2.93467	3.03522	2.38437	2.96804	2.56654	3.4634	2.74437	4.61635		Al	3.78135	3.12331	3.07108	2.84054	4.17984	4.34892	3.30565	1.93337	4.63359	0.00567532	3.1818	3.169	4.85838	4.49932	3.36599
Cr	5.43445	5.92464	5.9036	6.43107	6.34787	5.57488	6.28495	6.12452	6.10149	5.15624	5.82888	6.6715	6.78565	6.81583	6.92014		Cr	7.56965	6.79311	7.03463	7.21627	7.36683	7.18449	7.09797	5.35609	6.44776	0.128493	6.56473	6.74643	7.23993	7.21993	5.9808
Fe2+	7.19079	7.00333	6.87885	6.69133	6.16426	6.69655	6.59959	6.26	6.34441	6.96808	6.12078	6.75846	5.85914	6.5336	5.17671		Fe2+	5.51255	6.45362	6.30401	6.23956	5.02129	4.91703	6.29646	7.41723	5.96498	17.8756	6.29729	6.42444	4.61305	4.74481	6.31886
Fe3+	6.206	5.69736	5.57332	5.00982	4.67652	6.04749	5.18706	4.6738	4.50767	6.54323	5.30798	4.77139	4.12776	4.66977	3.27226		Fe3+	3.72313	4.41905	4.20353	4.2776	3.35387	3.60242	3.68162	7.52069	3.91625	-6.35497	4.26662	4.38815	2.77372	3.07607	4.78227
V	0.163737	0.174667	0.152967	0.138616	0.116053	0.155326	0.147873	0.141004	0.142806	0.18215	0.127907	0.147985	0.109595	0.115786	0.0815145		V	0.0847915	0.183215	0.122441	0.120224	0.0804235	0.0715146	0.109331	0.131407	0.112844	0.123787	0.129766	0.126348	0.0814204	0.0886883	0.118022
Si	0	0.00616081	0.00974898	0	0	0	0	0.00655451	0.0354076	0.0115004	0.0106727	0.00694983	0.00349827	0	0		Si	0.00187905	0	0.00959672	0.000273649	0	0.00315762	0.00621104	0.0387368	0.0270271	0	0.00544988	0.0095597	0.00334244	0.00493394	0.00352445
Ti	0.897477	0.934864	0.891532	0.945435	0.83755	0.806988	0.852266	1.05635	1.07091	0.855378	0.872816	0.914241	0.75321	0.827023	0.554796		Ti	0.418587	0.74058	0.774482	0.77233	0.509449	0.393101	0.896431	0.490357	0.417678	11.0486	0.923007	0.775398	0.519871	0.553002	0.872847
Mn	0.10302	0.0917835	0.0872834	0.0826026	0.0806558	0.0827471	0.0844385	0.0763277	0.0770438	0.0900339	0.077178	0.088524	0.0731567	0.0866004	0.0702133		Mn	0.0775235	0.0880387	0.0798826	0.0857501	0.0664987	0.0657415	0.0827912	0.118251	0.0652692	0.345142	0.0780032	0.0835069	0.0553086	0.0672977	0.0854141
Ni	0.0871371	0.0656472	0.0692888	0.0884978	0.0668507	0.0755821	0.0652068	0.0740868	0.0641278	0.077815	0.0719962	0.0651682	0.0661131	0.0598148	0.0501739		Ni	0.047814	0.0667202	0.063435	0.0607882	0.0529584	0.0490248	0.0594348	0.0973601	0.0742356	0.041903	0.0680632	0.0721376	0.0613256	0.0515713	0.0790968
Zn	0.0387837	0.0095101	0.00945935	0.0194334	0.0251102	0.0422134	0.0202417	0.0334695	0.0355908	0.0238143	0.018183	0.0406361	0.0244359	0.0384575	0		Zn	0.0194213	0.0164452	0.0236839	0.03192	0.0199688	0.02506	0.0356863	0.0734159	0.0185702	0	0.0112657	0.0326666	0.0334076	0.0285653	0.0154117
Total	24	24	24	24	24	24	24	24	24	24	24	24	24	24	24		Total	24	24	24	24	24	24	24	24.0001	24	23.9999	24	24	24	24	24
Unit 7
U7A
MgO	5.12	5.05	6.763	5.024	8.559	11.309	9.161	9.736	9.164	11.531	9.52	10.261	9.471	10.502	5.802	8.505	8.268	5.199	3.092	8.13	9.231	11.459	12.284	10.612	8.39	7.961	7.447	12.316	13.189	8.454
Al2O3	11.133	10.712	15.242	10.745	18.903	26.216	16.474	20.849	18.101	24.116	17.843	18.34	18.107	19.837	11.183	14.524	15.068	10.333	7.96	17.009	19.566	26.431	27.194	22.264	16.567	16.168	14.949	25.955	28.112	17.355
Cr2O3	27.758	26.536	30.644	31.376	31.447	28.372	35.049	32.679	34.385	30.472	35.36	35.047	35.537	34.378	32.901	35.81	35.368	29.946	21.165	31.821	31.755	29.054	29.514	33.304	35.036	36.029	35.137	31.002	29.402	35.212
FeO	27.5243	27.4486	25.2294	27.7072	22.1438	18.8533	21.6847	21.0295	21.5547	18.5214	20.9055	19.772	21.1027	20.349	26.139	22.3871	22.899	27.6389	30.9817	23.7483	21.8894	18.8695	17.8127	19.858	22.3405	23.3434	23.8345	17.4847	16.3838	22.4219
Fe2O3	25.1784	26.7883	19.654	21.6523	16.8509	14.1532	15.6708	14.2896	15.064	13.7608	14.5363	15.3814	14.0005	13.0623	21.3826	16.7661	15.9249	22.8084	31.9168	17.3704	16.0801	13.544	12.3569	12.7532	15.7999	14.6242	16.6189	11.889	12.0045	15.0171
V2O3	0.597	0.69	0.363	0.469	0.247	0.179	0.309	0.256	0.29	0.233	0.308	0.297	0.289	0.278	0.505	0.432	0.512	0.531	0.863	0.284	0.243	0.176	0.19	0.221	0.275	0.319	0.284	0.196	0.17	0.255
SiO2	0.042	0	0.074	0.015	0.006	0.023	0.049	0.048	0.014	0.095	0.081	0.021	0.078	0.02	0.064	0.03	0.062	0.152	0.012	0.006	0.049	0	0.02	0.07	0.027	0.071	0.104	0.058	0.011	0.054
TiO2	2.704	2.716	2.006	2.813	1.222	0.762	1.808	1.31	1.45	1.003	1.358	1.237	1.436	1.917	2.204	1.88	1.893	3.179	3.953	2.185	1.56	0.825	0.839	1.093	1.368	1.669	1.62	0.875	0.746	1.289
MnO	0.386	0.341	0.34	0.413	0.31	0.269	0.32	0.311	0.306	0.263	0.319	0.301	0.324	0.277	0.381	0.318	0.322	0.394	0.426	0.34	0.306	0.254	0.246	0.289	0.316	0.342	0.356	0.26	0.261	0.33
NiO	0.336	0.401	0.282	0.283	0.26	0.259	0.254	0.249	0.237	0.239	0.241	0.267	0.274	0.248	0.322	0.305	0.27	0.524	0.398	0.258	0.25	0.245	0.245	0.238	0.28	0.277	0.249	0.221	0.251	0.21
ZnO	0.102	0.082	0.058	0.041	0.07	0.18	0.104	0.175	0.084	0.106	0.131	0.148	0.128	0.089	0.169	0.136	0.004	0.098	0.129	0.023	0.124	0.186	0.067	0.053	0.045	0.12	0.161	0.14	0.101	0.13
Total	100.881	100.765	100.655	100.539	100.019	100.575	100.883	100.932	100.65	100.34	100.603	101.072	100.747	100.957	101.053	101.093	100.591	100.803	100.897	101.175	101.053	101.043	100.769	100.755	100.444	100.924	100.76	100.397	100.631	100.728
Mg	2.08259	2.06264	2.66927	2.05205	3.29996	4.13025	3.52554	3.66122	3.50903	4.24775	3.64069	3.88277	3.61361	3.94294	2.34058	3.31065	3.2286	2.11887	1.29863	3.13795	3.50042	4.16079	4.43055	3.94738	3.25703	3.09018	2.92284	4.47599	4.71744	3.26077
Al	3.57975	3.45866	4.75554	3.46936	5.76131	7.56874	5.01172	6.19777	5.4791	7.02268	5.3941	5.48601	5.46131	5.88748	3.56623	4.46921	4.6513	3.32902	2.64281	5.18967	5.86515	7.58662	7.75347	6.54666	5.08404	4.96109	4.63811	7.45668	7.94861	5.29161
Cr	5.98747	5.74761	6.41384	6.79602	6.42961	5.49493	7.15284	6.51679	6.98217	5.95269	7.17098	7.03271	7.19028	6.84461	7.03842	7.39202	7.32392	6.47208	4.71396	6.51313	6.38563	5.59442	5.64502	6.56944	7.21264	7.41631	7.31322	5.97488	5.57688	7.20225
Fe2+	6.28044	6.28914	5.58596	6.34847	4.78934	3.86258	4.68139	4.43622	4.63001	3.82741	4.48483	4.19703	4.5167	4.28577	5.91525	4.88849	5.01613	6.31895	7.29947	5.14193	4.65633	3.84352	3.604	4.14368	4.86509	5.08298	5.2477	3.56465	3.28735	4.85142
Fe3+	5.16916	5.52249	3.91526	4.46374	3.27917	2.60894	3.0439	2.7122	2.91138	2.55854	2.80581	2.93769	2.69616	2.47528	4.35374	3.29404	3.13868	4.69178	6.76588	3.38395	3.07764	2.48217	2.2495	2.39436	3.09579	2.86514	3.29218	2.18083	2.16719	2.92348
V	0.130587	0.151556	0.077046	0.103015	0.0512122	0.0351557	0.0639488	0.0517698	0.059716	0.0461572	0.0633415	0.0604365	0.0592972	0.0561286	0.109554	0.0904303	0.107516	0.116378	0.194917	0.0589475	0.0495529	0.0343663	0.0368521	0.0442074	0.0574095	0.0665882	0.0599423	0.038306	0.032699	0.0528919
Si	0.0114593	0	0.0195911	0.00410964	0.00155171	0.00563449	0.0126489	0.0121077	0.00359588	0.0234742	0.0207781	0.00533023	0.0199625	0.00503678	0.0173181	0.00783313	0.0162398	0.0415531	0.00338068	0.0015534	0.0124636	0	0.00483863	0.0174657	0.0070307	0.0184863	0.0273799	0.0141391	0.00263914	0.013971
Ti	0.554962	0.559736	0.399489	0.579733	0.237727	0.14042	0.351077	0.248564	0.28015	0.186429	0.26204	0.23618	0.276453	0.363155	0.44862	0.369248	0.37298	0.653728	0.837713	0.425528	0.298482	0.151149	0.152687	0.205141	0.267958	0.326884	0.320819	0.160453	0.134634	0.25086
Mn	0.0891941	0.0791226	0.0762334	0.0958299	0.0678986	0.0558108	0.0699595	0.0664384	0.0665636	0.0550379	0.0693028	0.0647042	0.0702269	0.0590802	0.0873142	0.0703202	0.0714304	0.091221	0.101641	0.0745501	0.0659185	0.0523934	0.0504042	0.0610694	0.0696884	0.0754146	0.0793757	0.0536793	0.0530333	0.0723078
Ni	0.0938458	0.112465	0.0764262	0.0793715	0.0688334	0.064952	0.0671208	0.0642962	0.0623148	0.0604548	0.0632855	0.0693752	0.0717854	0.0639353	0.0891955	0.0815229	0.0723966	0.146642	0.114781	0.068378	0.0650958	0.0610853	0.0606771	0.0607896	0.0746378	0.0738306	0.0671064	0.0551509	0.0616465	0.0556183
Zn	0.0205458	0.0165857	0.0113362	0.00829294	0.013365	0.0325546	0.01982	0.0325889	0.0159283	0.0193368	0.0248087	0.0277333	0.0241848	0.0165472	0.0337614	0.0262159	0.000773501	0.0197787	0.0268302	0.00439613	0.0232852	0.0334449	0.0119668	0.00976281	0.00865087	0.0230666	0.0312923	0.0251962	0.0178897	0.0248307
Total	24	24	24	24	24	24	24	24	24	24	24	24	24	24	24	24	24	24	24	24	24	24	24	24	24	24	24	24	24	24
Traverse	1																			2
U7B
MgO	12.491	10.127	11.145	7.658	10.685	12.081	8.74	10.694	9.492	12.515	10.842	6.71	6.749	7.552	10.291	11.445	11.006	6.934	5.496	10.726	12.693	8.442	12.479	13.7	12.3	9.875	7.047	7.845	13.601	12.265	10.9
Al2O3	25.84	17.926	23.373	15.033	22.403	23.456	15.913	22.321	18.506	26.198	21.093	12.905	13.585	14.023	19.546	24.095	21.996	12.964	11.276	20.815	26.513	18.703	25.454	25.658	24.58	17.345	13.701	15.567	28.526	25.291	21.927
Cr2O3	30.231	35.554	32.806	35.898	31.88	33.003	35.008	32.483	33.479	30.65	32.376	36.151	35.845	36.429	34.186	31.305	29.645	31.497	31.828	33.654	30.63	33.4	31.973	30.838	32.058	35.664	31.457	35.84	29.477	31.12	32.032
FeO	17.5475	20.204	19.2108	23.964	19.9391	17.7875	22.2975	19.6301	22.4858	17.4802	19.2713	25.3548	24.8137	23.9698	20.4449	19.0316	24.4621	25.2529	27.2758	19.5907	17.1872	22.2826	17.4188	15.9301	17.6545	20.4611	24.5558	23.4011	16.199	17.7104	19.4097
Fe2O3	13.3528	15.0781	13.218	16.4261	14.7124	12.7783	16.2289	14.4435	14.1548	12.5063	13.8276	17.3043	17.57	17.0853	14.6471	13.345	8.69029	21.2704	21.2405	14.684	12.5575	16.3354	12.4423	14.3946	13.0261	15.6092	21.1482	15.717	12.2188	13.1085	14.8628
V2O3	0.203	0.266	0.184	0.423	0.247	0.237	0.333	0.289	0.315	0.213	0.225	0.366	0.49	0.485	0.273	0.185	0.248	0.496	0.405	0.273	0.192	0.297	0.229	0.204	0.2	0.316	0.287	0.296	0.179	0.206	0.217
SiO2	0	0.033	0.036	0	0.051	0.021	0.029	0.009	0.048	0.037	0.224	0	0	0.003	0.038	0.078	0.015	0.02	0.051	0.024	0.01	0	0.01	0.061	0.021	0.023	0.112	0.086	0.033	0.017	0.027
TiO2	1.014	1.406	0.908	1.789	1.085	1.073	1.84	0.927	2.572	0.933	1.269	2.266	1.642	1.733	1.544	1.129	6.22	2.562	2.966	1.132	0.844	0.946	0.795	0.905	0.926	1.382	1.935	1.575	0.717	0.895	1.15
MnO	0.244	0.323	0.3	0.369	0.295	0.272	0.33	0.289	0.275	0.272	0.289	0.397	0.373	0.367	0.302	0.287	0.313	0.378	0.41	0.284	0.257	0.371	0.25	0.238	0.283	0.305	0.376	0.383	0.214	0.237	0.274
NiO	0.255	0.232	0.234	0.3	0.28	0.258	0.273	0.265	0.261	0.229	0.231	0.252	0.277	0.242	0.311	0.242	0.228	0.323	0.481	0.252	0.233	0.257	0.236	0.245	0.208	0.269	0.285	0.237	0.234	0.225	0.259
ZnO	0.058	0.099	0.069	0.017	0.042	0.062	0.061	0.109	0.136	0.109	0.157	0.216	0.053	0.049	0.049	0.072	0.098	0.107	0.136	0.11	0.094	0.155	0.003	0.124	0.025	0.103	0.086	0.11	0.041	0.098	0.09
Total	101.236	101.248	101.484	101.877	101.619	101.029	101.053	101.46	101.725	101.143	99.8049	101.922	101.398	101.938	101.632	101.215	102.921	101.804	101.565	101.545	101.211	101.189	101.29	102.298	101.282	101.352	100.99	101.057	101.44	101.173	101.149
Mg	4.50834	3.83584	4.08909	2.9708	3.94482	4.42004	3.37694	3.9549	3.58554	4.51178	4.07933	2.64498	2.66388	2.94418	3.8535	4.18775	4.00898	2.7349	2.20987	3.98791	4.56291	3.22703	4.50751	4.8704	4.46501	3.75315	2.78785	3.05337	4.81312	4.44497	4.04309
Al	7.37253	5.36745	6.779	4.61008	6.53829	6.78394	4.86037	6.5255	5.52604	7.46605	6.27369	4.02127	4.23876	4.32164	5.78576	6.96943	6.33363	4.04205	3.5841	6.11771	7.53428	5.65164	7.26806	7.21061	7.0535	5.21121	4.28472	4.78956	7.97999	7.24557	6.42941
Cr	5.78617	7.14148	6.38292	7.38495	6.24153	6.40319	7.17297	6.37047	6.70639	5.8596	6.45986	7.55684	7.50279	7.5313	6.78838	6.07434	5.72632	6.58789	6.78655	6.63536	5.83908	6.77056	6.12436	5.81367	6.17126	7.18801	6.59937	7.39731	5.53171	5.98082	6.30073
Fe2+	3.55283	4.29296	3.95394	5.21501	4.1295	3.65071	4.83288	4.07245	4.7648	3.53511	4.06751	5.60658	5.49421	5.24211	4.29458	3.90642	4.99846	5.58736	6.15227	4.08597	3.46595	4.77819	3.52952	3.17688	3.5951	4.36242	5.44952	5.10929	3.21575	3.60054	4.03873
Fe3+	2.43247	2.88259	2.44777	3.21625	2.74153	2.35968	3.16489	2.69603	2.69872	2.27564	2.62593	3.4428	3.50028	3.36189	2.76825	2.46456	1.5977	4.23439	4.31064	2.75555	2.27843	3.15171	2.26838	2.58286	2.38666	2.99431	4.22276	3.08754	2.18243	2.39778	2.78257
V	0.0394009	0.0541817	0.0363041	0.0882448	0.049039	0.0466297	0.0691907	0.0574757	0.063988	0.0412941	0.0455254	0.077584	0.104007	0.10168	0.0549733	0.0364023	0.0485788	0.105204	0.0875721	0.0545835	0.0371168	0.0610529	0.044482	0.0390001	0.0390426	0.0645858	0.0610574	0.0619539	0.0340644	0.0401476	0.0432851
Si	0	0.00838434	0.0088598	0	0.0126299	0.00515368	0.00751597	0.00223261	0.0121622	0.00894735	0.0565331	0	0	0.000784511	0.00954457	0.0191441	0.00366497	0.0052913	0.0137551	0.00598541	0.00241131	0	0.00242288	0.0145462	0.00511343	0.00586357	0.0297207	0.0224522	0.00783331	0.00413262	0.00671778
Ti	0.184662	0.268712	0.168094	0.350178	0.202118	0.198082	0.358716	0.17298	0.490217	0.169715	0.240914	0.450693	0.327016	0.340897	0.29172	0.20844	1.14318	0.509868	0.601744	0.212361	0.153088	0.182461	0.144892	0.162336	0.169609	0.265026	0.386249	0.309306	0.128026	0.163661	0.215232
Mn	0.0500291	0.0695018	0.062529	0.08132	0.0618713	0.0565335	0.0724335	0.0607165	0.0590124	0.0557058	0.061772	0.0889005	0.0836368	0.0812798	0.0642419	0.059657	0.0647683	0.084696	0.093652	0.0599846	0.0524837	0.0805649	0.0512993	0.0480657	0.0583603	0.0658525	0.084502	0.0846834	0.0430213	0.0487937	0.0577366
Ni	0.0631975	0.0603404	0.0589526	0.0799134	0.0709826	0.0648162	0.0724295	0.0672949	0.0676983	0.0566884	0.0596805	0.0682089	0.075075	0.0647827	0.0799648	0.0608025	0.0570269	0.0874784	0.132802	0.0643352	0.0575141	0.0674578	0.0585343	0.0598069	0.0518468	0.0702024	0.0774196	0.0633396	0.0568608	0.0559918	0.0659671
Zn	0.0103666	0.0185696	0.0125367	0.00326583	0.00767874	0.0112332	0.0116716	0.0199622	0.0254403	0.0194595	0.0292527	0.0421639	0.0103595	0.00945989	0.00908617	0.0130462	0.0176774	0.0208991	0.0270798	0.0202529	0.0167337	0.0293412	0.000536619	0.02183	0.00449412	0.0193858	0.0168481	0.0212015	0.00718501	0.0175879	0.0165317
Total	24	24	24	24	24	24	24	24	24	24	24	24	24	24	24	24	24	24	24	24	24	24	24	24	24	24	24	24	24	24	24
Traverse	1														2
U7P1 disseminated
MgO	6.081	6.514	7.87	4.979	8.456	10.584	6.14	8.788	5.226	6.587	6.229	6.495	8.152	7.82	4.483	8.575	7.836	4.636	6.926	5.135	4.701	4.558	6.255	7.792	3.981	3.802	5.157	4.389	4.228	4.422
Al2O3	10.716	14.428	17.661	10.168	11.76	20.324	10.781	14.844	8.781	12.96	10.768	10.897	12.723	12.813	10.736	13.563	16.467	11.543	14.067	10.264	11.811	10.699	14.403	15.857	12.011	13.474	9.35	10.424	10.306	10.741
Cr2O3	30.992	34.39	34.52	29.692	34.582	33.828	32.513	34.669	33.634	35.861	32.324	32.745	33.55	36.819	30.221	28.095	34.573	30.823	33.882	31.332	32.611	30.264	31.559	34.511	30.655	29.886	31.174	29.77	29.713	29.817
FeO	26.863	25.4843	23.9155	28.213	22.7663	20.025	26.2539	26.9115	27.7577	25.2328	25.96	25.7023	22.9833	23.4067	29.1192	34.5924	23.7766	28.6928	25.0044	27.931	28.7238	29.0604	26.2249	23.8948	29.3033	29.7769	27.7505	28.9786	29.1183	29.0121
Fe2O3	22.2372	17.5081	15.0086	23.5984	19.5585	14.5802	21.7771	9.57667	21.5107	17.8154	22.4027	21.8067	20.3554	17.8912	22.7947	1.94547	16.2799	21.4795	19.0027	22.3994	19.368	22.2845	19.7824	17.0887	21.5066	20.8503	23.7557	23.4189	23.3458	23.205
V2O3	0.734	0.665	0.359	0.781	0.806	0.299	0.56	0.369	0.635	0.643	0.653	0.608	0.625	0.427	0.646	0.336	0.429	0.566	0.532	0.756	0.765	0.798	0.638	0.472	0.739	0.717	0.808	0.856	0.848	0.828
SiO2	0.011	0.022	0.101	0.043	0.168	0.02	0.009	0.044	0.14	0.008	0.024	0.061	0.106	0.055	0.037	0	0.019	0	0.004	0	0	0.082	0.018	0	0	0.056	0	0.017	0	0.014
TiO2	3.337	1.822	1.493	3.195	2.392	1.358	2.804	6.535	3.061	1.871	2.58	2.597	2.065	1.819	3.026	14.776	1.61	2.903	1.833	3.037	2.853	3.109	2.139	1.689	2.401	2.242	2.977	2.97	3.028	2.912
MnO	0.437	0.43	0.348	0.437	0.331	0.28	0.415	0.34	0.398	0.374	0.443	0.405	0.344	0.362	0.402	0.336	0.353	0.453	0.337	0.404	0.438	0.423	0.355	0.304	0.417	0.452	0.418	0.452	0.433	0.417
NiO	0.238	0.187	0.196	0.272	0.223	0.186	0.227	0.168	0.23	0.211	0.258	0.218	0.251	0.221	0.27	0.172	0.219	0.222	0.232	0.233	0.191	0.255	0.257	0.235	0.216	0.273	0.241	0.255	0.269	0.258
ZnO	0.168	0.211	0.085	0.2	0.084	0.113	0.225	0.074	0.17	0.202	0.145	0.134	0.088	0.119	0.111	0.027	0.051	0.195	0.07	0.188	0.19	0.13	0.128	0.065	0.244	0.187	0.104	0.197	0.272	0.156
Total	101.814	101.661	101.557	101.578	101.127	101.597	101.705	102.319	101.543	101.765	101.787	101.669	101.243	101.753	101.846	102.418	101.613	101.513	101.89	101.679	101.652	101.663	101.759	101.908	101.474	101.716	101.735	101.727	101.561	101.782
Mg	2.43806	2.56045	3.02127	2.0221	3.33406	3.94534	2.46223	3.36341	2.13017	2.60234	2.49483	2.59701	3.20585	3.06491	1.81731	3.29063	3.0248	1.8757	2.71472	2.07966	1.89477	1.8495	2.46307	3.00995	1.61555	1.53048	2.09676	1.78559	1.72575	1.79491
Al	3.39631	4.48311	5.35964	3.26439	3.6654	5.98892	3.41762	4.49103	2.8294	4.0475	3.40929	3.44435	3.95525	3.96978	3.4404	4.11439	5.02483	3.69184	4.35862	3.28605	3.76321	3.43185	4.4834	4.84214	3.85312	4.28762	3.00517	3.3524	3.32536	3.44647
Cr	6.58929	7.16837	7.02758	6.39471	7.23068	6.68699	6.91412	7.0364	7.27015	7.5131	6.86544	6.94321	6.99667	7.65249	6.49665	5.71734	7.07715	6.61324	7.04258	6.72916	6.97029	6.51218	6.5901	7.06949	6.59705	6.37973	6.72148	6.42267	6.43147	6.41814
Fe2+	6.04173	5.61928	5.15032	6.42762	5.03547	4.18742	5.90599	5.77784	6.34698	5.59218	5.83267	5.76508	5.07025	5.14623	6.62186	7.4467	5.14861	6.51224	5.49792	6.34567	6.49452	6.61485	5.79296	5.17789	6.67089	6.72408	6.32939	6.61351	6.66728	6.60606
Fe3+	4.49993	3.47349	2.90812	4.83728	3.89226	2.74319	4.40776	1.84995	4.42544	3.55247	4.52877	4.40092	4.04032	3.53922	4.66393	0.376813	3.17183	4.38632	3.75938	4.57874	3.9401	4.56395	3.93175	3.33178	4.40512	4.23628	4.87503	4.80885	4.80961	4.75405
V	0.158255	0.140566	0.0741141	0.17057	0.170897	0.0599373	0.120765	0.0759464	0.139191	0.136609	0.140646	0.130734	0.132175	0.0899974	0.140827	0.0693386	0.0890533	0.123148	0.112136	0.164652	0.165813	0.17413	0.135102	0.0980492	0.161274	0.155212	0.176667	0.187276	0.186136	0.180737
Si	0.00295826	0.00580051	0.0260083	0.011714	0.0444317	0.0050008	0.0024209	0.0112958	0.0382779	0.00212003	0.00644777	0.0163606	0.0279615	0.0144593	0.0100609	0	0.00491961	0	0.00105167	0	0	0.0223187	0.00475441	0	0	0.0151209	0	0.00463918	0	0.00381178
Ti	0.675066	0.361358	0.289199	0.654717	0.475873	0.25542	0.567361	1.26199	0.629549	0.372968	0.521392	0.523948	0.409751	0.35972	0.618944	2.86103	0.31358	0.592636	0.362515	0.62061	0.580216	0.636535	0.424992	0.329201	0.491634	0.455377	0.610734	0.60967	0.623621	0.5964
Mn	0.0995323	0.0960176	0.0758941	0.100822	0.0741397	0.0592934	0.0945414	0.0739234	0.0921599	0.0839387	0.100795	0.091995	0.0768513	0.0805997	0.0925765	0.0732483	0.0774088	0.104119	0.0750389	0.0929497	0.100289	0.0975067	0.0794129	0.0667111	0.0961343	0.103363	0.0965478	0.104465	0.100403	0.0961557
Ni	0.0655219	0.050472	0.0516669	0.0758527	0.0603746	0.0476089	0.0625067	0.0441509	0.0643745	0.05724	0.0709552	0.0598539	0.0677788	0.0594763	0.0751563	0.0453225	0.0580479	0.0616756	0.0624412	0.0647962	0.0528617	0.0710496	0.0694901	0.0623332	0.0601898	0.0754602	0.0672838	0.0712357	0.075394	0.0719094
Zn	0.0333554	0.0410713	0.0161593	0.0402234	0.0164012	0.0208593	0.0446817	0.0140252	0.0343148	0.0395199	0.0287593	0.0265331	0.0171376	0.0230965	0.0222829	0.00513093	0.00974898	0.0390698	0.0135871	0.0377049	0.0379234	0.0261223	0.0249601	0.012434	0.0490349	0.0372772	0.0209398	0.039689	0.0549794	0.0313572
Total	24	24	24	24	24	24	24	24	24	24	24	24	24	24	24	23.9999	24	24	24	24	24	24	24	24	24	24	24	24	24	24
U7P2 disseminated
MgO	6.463	6.778	11.674	5.035	6.331	6.846	9.235	7.096	5.701	6.782	5.207	5.327	4.792	10.429	9.212	9.165	8.317	10.172	8.951	6.607	9.286	4.484	5.324	5.054	4.796	6.651	5.59	6.289
Al2O3	13.161	13.742	26.286	10.959	14.52	15.223	18.287	14.401	13.14	15.086	12.757	10.669	10.241	23.139	18.367	19.579	18.858	19.028	16.875	14.548	22.739	10.37	11.645	10.872	10.864	10.021	12.669	14.34
Cr2O3	33.974	34.27	28.288	28.39	31.273	34.282	33.188	30.783	30.791	33.578	30.427	30.807	27.809	30.25	31.076	30.098	30.782	33.012	32.911	31.795	29.954	27.573	30.956	29.608	29.656	26.063	29.485	31.75
FeO	25.4416	25.1278	18.7966	28.489	26.1178	25.4849	22.1082	25.309	27.2202	25.0971	27.8977	27.87	28.6338	20.4771	22.2404	22.4515	23.5447	20.5265	22.4608	25.5398	22.1288	29.1578	27.4131	28.278	28.5149	33.1965	27.6042	26.1266
Fe2O3	19.346	18.6501	14.9385	24.6142	20.2692	17.0474	15.7681	20.4235	21.6179	17.5918	21.9274	22.5093	25.6001	15.3581	17.9826	17.308	16.0075	16.9623	17.7266	19.7892	15.554	25.2612	22.8027	23.4217	23.4886	15.1976	22.3758	20.026
V2O3	0.503	0.472	0.21	0.59	0.48	0.528	0.306	0.474	0.523	0.518	0.42	0.556	0.615	0.269	0.363	0.387	0.376	0.378	0.369	0.464	0.255	0.602	0.601	0.6	0.549	0.498	0.62	0.572
SiO2	0.017	0.018	0	0	0.056	0.093	0.019	0.053	0	0.063	0.059	0.228	0.013	0.012	0.009	0.091	0.223	0.047	0.001	0.132	0.053	0.006	0	0	0.008	5.773	0.053	0.027
TiO2	1.871	1.864	0.874	3.258	2.024	1.815	1.844	2.47	2.461	1.703	2.478	2.919	3.3	1.116	1.926	1.8	1.829	1.321	1.91	1.903	1.077	3.302	2.43	3.177	3.016	3.084	2.811	2.009
MnO	0.41	0.369	0.26	0.411	0.389	0.348	0.306	0.354	0.411	0.315	0.411	0.417	0.389	0.263	0.31	0.29	0.317	0.304	0.296	0.403	0.308	0.406	0.406	0.409	0.441	0.379	0.398	0.38
NiO	0.17	0.192	0.239	0.27	0.218	0.222	0.178	0.281	0.255	0.203	0.249	0.262	0.339	0.245	0.229	0.242	0.262	0.201	0.21	0.247	0.218	0.253	0.254	0.281	0.279	0.277	0.264	0.22
ZnO	0.11	0.085	0.139	0.167	0.082	0.031	0.087	0.025	0.119	0.14	0.153	0.181	0.176	0.048	0.141	0.08	0.034	0.112	0.071	0.131	0.117	0.086	0.147	0.17	0.108	0.039	0.131	0.093
Total	101.467	101.568	101.705	102.183	101.76	101.92	101.326	101.669	102.239	101.077	101.986	101.745	101.908	101.606	101.856	101.491	100.55	102.064	101.781	101.559	101.69	101.501	101.979	101.871	101.72	101.179	102.001	101.833
Mg	2.56173	2.67054	4.21488	2.0268	2.49076	2.6678	3.51263	2.78033	2.25827	2.6666	2.07795	2.14783	1.94389	3.84728	3.49052	3.46494	3.1944	3.81071	3.42073	2.59756	3.45479	1.82862	2.1346	2.03964	1.94171	2.62506	2.22565	2.47525
Al	4.12376	4.28009	7.50231	3.48729	4.51576	4.68946	5.49849	4.46046	4.11458	4.689	4.02441	3.40052	3.284	6.74778	5.50149	5.85139	5.72564	5.63506	5.09795	4.52137	6.68759	3.34305	3.69082	3.46843	3.47696	3.12657	3.98742	4.46161
Cr	7.14112	7.1603	5.41611	6.06035	6.52453	7.0844	6.69417	6.39607	6.46798	7.00125	6.43913	6.58698	5.9822	5.91775	6.24427	6.03422	6.2696	6.55831	6.66972	6.62888	5.90973	5.96297	6.58177	6.33648	6.36703	5.45502	6.22538	6.62676
Fe2+	5.65695	5.5538	3.80701	6.43322	5.76415	5.57108	4.71723	5.56283	6.04859	5.53558	6.24533	6.30367	6.51587	4.23758	4.72735	4.76154	5.07288	4.31374	4.81515	5.63271	4.61838	6.6704	6.16559	6.40186	6.47612	7.34992	6.16537	5.76845
Fe3+	3.87033	3.70881	2.72226	5.00098	4.02488	3.35299	3.02713	4.03895	4.32212	3.49114	4.41664	4.58076	5.24149	2.8596	3.43911	3.30268	3.10316	3.20732	3.41924	3.92687	2.92073	5.19959	4.61447	4.77084	4.79974	3.0275	4.49655	3.97822
V	0.107216	0.100007	0.0407733	0.127719	0.101553	0.110648	0.0625905	0.0998738	0.111408	0.109527	0.0901341	0.120554	0.13416	0.0533648	0.0739664	0.0786803	0.0776609	0.0761523	0.0758341	0.0981004	0.0510181	0.132022	0.129582	0.130215	0.119528	0.105699	0.132748	0.121067
Si	0.00451985	0.00475713	0	0	0.0147782	0.0243094	0.00484757	0.0139294	0	0.0166156	0.0157934	0.0616633	0.00353731	0.00296939	0.00228746	0.023077	0.0574517	0.0118106	0.000256343	0.0348105	0.0132265	0.00164129	0	0	0.00217255	1.52837	0.0141545	0.00712814
Ti	0.374192	0.370565	0.15922	0.661736	0.401783	0.356874	0.353898	0.488315	0.491878	0.33786	0.498966	0.593844	0.675446	0.207729	0.368226	0.343366	0.354453	0.249703	0.3683	0.377504	0.202176	0.679449	0.491593	0.64693	0.616108	0.614169	0.564712	0.398968
Mn	0.0923203	0.0825919	0.0533276	0.0939871	0.0869406	0.0770389	0.0661197	0.0787951	0.0924869	0.0703599	0.093176	0.095514	0.0896435	0.0551164	0.0667286	0.0622839	0.0691666	0.0646975	0.0642617	0.0900079	0.0650965	0.0940586	0.0924737	0.0937683	0.101428	0.0849777	0.0900205	0.0849639
Ni	0.0462689	0.0519445	0.0592521	0.0746306	0.0588921	0.0594034	0.0464897	0.0756013	0.0693595	0.0548072	0.0682321	0.0725369	0.0944269	0.0620609	0.0595817	0.0628232	0.069098	0.0517055	0.055107	0.0666806	0.0556917	0.0708468	0.0699283	0.0778692	0.0775621	0.0750711	0.0721754	0.0594567
Zn	0.0215913	0.0165845	0.0248523	0.0332902	0.0159757	0.00598227	0.0163871	0.00485076	0.0233431	0.0272594	0.0302362	0.0361396	0.0353554	0.00876879	0.0264572	0.0149776	0.0064668	0.0207781	0.0134367	0.0255047	0.0215559	0.0173678	0.0291866	0.0339746	0.0216529	0.00762262	0.0258287	0.0181262
Total	24	24	24	24	24	24	24	24	24	24	24	24	24	24	24	24	24	24	24	24	24	24	24	24	24	24	24	24
U7P3 disseminated (harrisite)					ilmenite
MgO	12.807	12.347	13.99	13.228	1.754	2.557	3.52	3.716	4.504	4.309
Al2O3	29.967	29.299	31.083	28.4	0.015	10.115	10.921	11.276	11.737	12.203
Cr2O3	25.264	25.42	24.144	25.133	0.199	18.557	22.745	22.289	21.586	25.112
FeO	17.1254	17.7677	15.7213	15.7827	44.267	29.2627	28.1644	28.0672	26.774	28.7344
Fe2O3	14.1186	14.8073	14.6033	14.5162	0	36.3043	32.4129	33.3299	31.3286	25.2638
V2O3	0.162	0.203	0.15	0.168	0.323	0.482	0.507	0.552	0.48	0.823
SiO2	0	0.007	0.091	0.225	0.072	0.295	0.291	0.283	0.606	0.294
TiO2	0.655	0.62	0.677	0.583	50.803	1.109	0.895	0.793	0.999	2.687
MnO	0.233	0.258	0.227	0.218	2.024	0.292	0.387	0.373	0.364	0.385
NiO	0.337	0.303	0.333	0.324	0.141	0.725	0.416	0.439	0.468	0.666
ZnO	0.068	0.159	0.105	0.122	0	0.181	0.269	0.269	0.34	0.164
Total	100.737	101.191	101.125	98.6998	99.598	99.88	100.528	101.387	99.1867	100.641
Mg	4.55755	4.40381	4.90536	4.80081	0.782365	1.07847	1.45827	1.52321	1.8661	1.75592
Al	8.4301	8.26085	8.61552	8.14787	0.00528903	3.37248	3.57653	3.65379	3.84414	3.93098
Cr	4.76767	4.80798	4.48934	4.8371	0.047071	4.15055	4.9969	4.845	4.74274	5.42663
Fe2+	3.41872	3.55498	3.09229	3.21321	11.0764	6.92358	6.54536	6.45388	6.22285	6.56856
Fe3+	2.53591	2.66563	2.5844	2.65907	0	7.72846	6.7775	6.89565	6.55143	5.19619
V	0.0310021	0.0389363	0.0282837	0.0327885	0.0774772	0.109324	0.112952	0.121679	0.106947	0.180352
Si	0	0.00167471	0.0214028	0.0547745	0.0215421	0.0834593	0.0808654	0.0778117	0.168417	0.0803621
Ti	0.117611	0.111578	0.119774	0.10676	11.4338	0.23601	0.187085	0.164013	0.208845	0.552481
Mn	0.0471036	0.0522758	0.0452161	0.044946	0.512866	0.069964	0.0910792	0.0868573	0.0856747	0.0891257
Ni	0.0823484	0.074208	0.0801749	0.0807433	0.0431857	0.20997	0.118339	0.123563	0.133145	0.186356
Zn	0.0119834	0.0280835	0.0182318	0.0219264	0	0.0378045	0.0551867	0.0546038	0.0697595	0.0330948
Total	24	24	24	24	24	24.0001	24.0001	24.0001	24.0001	24

## Sheet: Standard Data
Standard Data (Hepworth et al.)
Cr-spinel		ZnO	MgO	TiO2	MnO	Al2O3	V2O3	Cr2O3	NiO	FeO	SiO2	Total		Plagioclase		SiO2	Na2O	TiO2	K2O	Cr2O3	Al2O3	MgO	FeO	MnO	CaO	SrO	Total
Std-Chr-1	Sep 4 16:31 2017	0.038	15.071	0.106	0.209	9.964	0.091	60.719	0.167	13.208	0.069	99.642		Std-An-1	Sep 5 18:13 2017	44.466	0.545	0.002	0.015	0	36.596	0.053	0.455	0	19.392	0.221	101.745
Std-chr-3	Sep 4 20:09 2017	0.093	15.357	0.104	0.217	10.119	0.073	60.672	0.165	13.295	0.045	100.14		Std-An-2	Sep 5 18:16 2017	44.156	0.52	0.02	0.005	0	36.442	0.042	0.465	0.006	19.439	0.197	101.292
Std-chr-4	Sep 4 20:11 2017	0.007	15.075	0.107	0.213	10.13	0.071	60.735	0.174	13.148	0.041	99.701		Std-An-3	Sep 5 20:41 2017	44.558	0.551	0.021	0.012	0	36.535	0.038	0.45	0.005	19.428	0.186	101.784
Std-chr-5	Sep 4 21:11 2017	0.086	15.276	0.121	0.215	9.909	0.099	60.304	0.192	13.067	0.052	99.321		Std-An-4	Sep 5 20:44 2017	44.523	0.493	0.003	0.017	0.037	36.651	0.048	0.44	0	19.422	0.191	101.825
Std-chr-6	Sep 4 21:13 2017	0.017	15.112	0.105	0.178	10.025	0.087	60.481	0.155	13.023	0.04	99.223		Std-An-5	Sep 6 15:03 2017	44.405	0.564	0.006	0.005	0.013	36.406	0.054	0.463	0	19.585	0.19	101.691
Std-chr-7	Sep 6 11:08 2017	0.072	15.075	0.112	0.201	10.039	0.081	59.814	0.163	13.026	0.056	98.639		Std-An-6	Sep 6 15:06 2017	44.253	0.509	0.005	0.033	0	36.251	0.044	0.471	0	19.415	0.223	101.204
Std-chr-8	Sep 6 11:10 2017	0	14.843	0.111	0.224	10.063	0.108	60.016	0.171	13.026	0.061	98.623		Std-An-7	Sep 6 16:39 2017	44.269	0.504	0.007	0.027	0	36.374	0.05	0.402	0	19.338	0.197	101.168
Std-Chr-9	Sep 6 13:45 2017	0	15.167	0.108	0.222	9.976	0.083	59.868	0.188	13.143	0.062	98.817		Std-An-8	Sep 6 16:43 2017	44.262	0.482	0.008	0.015	0.022	36.293	0.037	0.45	0	19.422	0.186	101.177
Std-Chr-10	Sep 6 13:47 2017	0	15.052	0.122	0.209	9.989	0.082	59.762	0.174	13.077	0.044	98.511		Std-An-9	Sep 6 18:55 2017	44.543	0.501	0.001	0.012	0.006	36.334	0.036	0.465	0	19.481	0.237	101.616
Std-Chr-11	Sep 7 10:55 2017	0.041	15.176	0.116	0.222	9.909	0.086	59.716	0.172	12.936	0.064	98.438		Std-An-10	Sep 6 18:58 2017	44.13	0.571	0.005	0.019	0	36.276	0.042	0.465	0	19.402	0.205	101.115
Std-Chr-12	Sep 7 10:57 2017	0	15.021	0.123	0.216	10.043	0.09	59.767	0.173	12.959	0.039	98.431		Std-An-11	Sep 6 21:29 2017	44.318	0.558	0.004	0.013	0	36.243	0.048	0.449	0.006	19.369	0.198	101.206
Std-Chr-13	Sep 7 12:03 2017	0	15.12	0.097	0.219	10.031	0.089	59.889	0.177	13.024	0.089	98.735		Std-An-12	Sep 6 21:32 2017	44.082	0.578	0.008	0.019	0	36.49	0.017	0.479	0	19.353	0.213	101.239
Std-Chr-14	Sep 7 12:05 2017	0	15.058	0.109	0.228	9.969	0.084	60.103	0.172	12.952	0.04	98.715		Std-An-13	Sep 8 15:57 2017	44.348	0.512	0	0.018	0	36.555	0.044	0.478	0.042	19.55	0.241	101.788
Std-Chr-15	Sep 7 13:41 2017	0.096	15.128	0.113	0.227	9.873	0.085	59.916	0.175	12.968	0.035	98.616		Std-An-14	Sep 8 16:00 2017	44.175	0.527	0	0.008	0.013	36.327	0.042	0.459	0.023	19.411	0.205	101.19
Std-Chr-16	Sep 7 13:43 2017	0.028	14.945	0.112	0.208	9.999	0.091	60.308	0.163	13.061	0.066	98.981		Std-An-15	Sep 8 18:27 2017	44.094	0.576	0.017	0.009	0.003	36.362	0.055	0.459	0.05	19.4	0.186	101.211
Std-Chr-17	Sep 7 16:07 2017	0.031	15.188	0.116	0.223	10.061	0.075	59.812	0.173	12.981	0.049	98.709		Std-An-16	Sep 8 18:31 2017	44.075	0.553	0.013	0.023	0	36.543	0.04	0.452	0	19.375	0.178	101.252
Std-Chr-18	Sep 7 16:10 2017	0.024	15.175	0.097	0.189	9.996	0.078	60.115	0.175	13.097	0.07	99.016		Std-An-17	Sep 8 19:31 2017	44.108	0.516	0.012	0.02	0.023	36.508	0.041	0.462	0	19.33	0.205	101.225
Std-Chr-19	Sep 8 11:37 2017	0.065	14.963	0.11	0.196	10.129	0.093	60.14	0.16	12.973	0.085	98.914		Std-An-18	Sep 8 19:34 2017	44.154	0.582	0.002	0.017	0	36.288	0.039	0.495	0.001	19.437	0.179	101.194
Std-Chr-20	Sep 8 11:39 2017	0.079	15.237	0.102	0.228	10.045	0.05	60.136	0.2	13.064	0.068	99.209		Std-An-19	Sep 8 21:28 2017	43.782	0.541	0	0.011	0.002	35.82	0.052	0.415	0.01	19.36	0.188	100.181
Std-Chr-21	Sep 8 14:53 2017	0.059	15.039	0.112	0.189	10.044	0.081	60.291	0.159	13.014	0.054	99.042		Std-An-20	Sep 8 21:32 2017	43.919	0.542	0.007	0.009	0.017	36.213	0.029	0.455	0.015	19.328	0.204	100.738
Std-Chr-22	Sep 8 14:55 2017	0.042	14.922	0.106	0.199	10.014	0.086	60.26	0.172	13.098	0.043	98.942		Average		44.231	0.53625	0.00705	0.01535	0.0068	36.3754	0.04255	0.45645	0.0079	19.4118	0.2015	101.292
Std-Chr-23	Sep 9 17:25 2017	0	15.07	0.112	0.192	9.93	0.091	59.911	0.172	12.974	0.048	98.5		StdDev		0.200432	0.0297353	0.00630456	0.0069374	0.0103276	0.179293	0.00882312	0.0201159	0.0140851	0.065137	0.0174571	0.38035
Std-Chr-24	Sep 9 17:27 2017	0.058	15.164	0.106	0.205	10.031	0.059	60.088	0.152	13.022	0.088	98.973		Anorthite (USNM 137041)		44	0.53	0.03	0.03		36.03		0.62		19.09		100.33
Std-Chr-25	Sep 9 20:02 2017	0.003	15.204	0.118	0.211	10.031	0.084	60.177	0.181	13.066	0.049	99.124
Std-Chr-26	Sep 9 20:04 2017	0	15.18	0.099	0.225	10.032	0.082	60.24	0.154	13.043	0.053	99.108		Std-Ankl-1	Sep 5 18:20 2017	66.662	9.062	0.013	2.625	0	20.523	0.023	0.135	0.001	0.656	0.406	100.106
Average		0.03356	15.1047	0.10976	0.2106	10.014	0.08316	60.1296	0.17116	13.0498	0.0564	98.9628		Std-Ankl-2	Sep 5 20:47 2017	67.053	9.248	0	2.675	0.01	20.586	0	0.15	0	0.61	0.456	100.788
StdDev		0.0329583	0.112971	0.00704432	0.0136616	0.0642137	0.0114985	0.291541	0.0111702	0.0820005	0.0152	0.411056		Std-Ankl-3	Sep 6 15:09 2017	66.557	9.157	0.011	2.601	0	20.42	0	0.167	0	0.636	0.45	99.999
Chromite (USNM 117075)			15.2		0.11	9.92		60.5		13.04		98.77		Std-Ankl-4	Sep 6 15:12 2017	66.293	9.31	0	2.688	0.008	20.286	0.001	0.129	0.016	0.641	0.463	99.835
														Std-Ankl-5	Sep 6 16:47 2017	66.449	9.081	0.004	2.68	0.011	20.323	0.005	0.17	0	0.632	0.404	99.759
Olivine		SiO2	MgO	TiO2	CaO	Cr2O3	Al2O3	MnO	NiO	FeO	Total			Std-Ankl-6	Sep 6 19:01 2017	66.35	8.989	0.01	2.643	0	20.295	0.005	0.102	0.008	0.639	0.46	99.501
Std-Ol-SW-1	Sep 4 22:41 2017	39.378	43.234	0.008	0.055	0.029	0.013	0.296	0.011	16.639	99.663			Std-Ankl-7	Sep 6 19:05 2017	66.492	9.145	0.005	2.625	0.009	20.3	0	0.115	0.002	0.686	0.476	99.855
Std-Ol-SW-2	Sep 4 22:43 2017	38.88	43.047	0.028	0.045	0.026	0.034	0.235	0.005	16.564	98.864			Std-Ankl-8	Sep 6 21:36 2017	66.308	9.149	0	2.61	0.021	20.257	0.001	0.129	0	0.665	0.438	99.578
STD-OL-SW-3	Sep 5 00:29 2017	39.213	43.243	0.032	0.055	0.028	0.005	0.261	0	16.655	99.492			Std-Ankl-9	Sep 8 16:03 2017	68.946	8.646	0.011	2.52	0	20.372	0.007	0.102	0	0.652	0.452	101.708
STD-OL-SW-4	Sep 5 00:30 2017	39.113	43.248	0.008	0.046	0.043	0	0.308	0	16.511	99.277			Std-Ankl-10	Sep 8 18:34 2017	69.188	8.637	0.005	2.608	0	20.776	0.003	0.111	0.013	0.633	0.466	102.44
STD-OL-SW-5	Sep 6 01:42 2017	39.268	43.013	0	0.041	0.024	0.005	0.318	0.028	16.6	99.297			Average		67.0298	9.0424	0.0059	2.6275	0.0059	20.4138	0.0045	0.131	0.004	0.645	0.4471	100.357
STD-OL-SW-6	Sep 6 01:44 2017	39.106	43.153	0	0.023	0.062	0	0.281	0	16.607	99.232			StdDev		1.04123	0.217971	0.00478435	0.0467659	0.00677422	0.15836	0.00660681	0.0235372	0.00577927	0.019804	0.0231363	0.936092
STD-OL-SW-7	Sep 6 01:46 2017	39.261	43.287	0	0.027	0.05	0.015	0.345	0	16.529	99.514			Anorthoclase (USNM 133868)		66.44	9.31		2.35		20.12		0.2		0.87		99.29
Std-Ol-SW-8	Sep 6 03:03 2017	39.018	43.197	0	0.041	0.015	0	0.291	0	16.531	99.093
Std-Ol-SW-9	Sep 6 03:04 2017	39.028	43.319	0	0.045	0.017	0.002	0.264	0	16.492	99.167			Std-Mkl-1	Sep 8 19:38 2017	64.309	1.423	0	15.049	0	18.987	0.009	0.019	0	0.114	0.238	100.148
Std-Ol-SW-10	Sep 6 03:06 2017	39.046	43.356	0.032	0.04	0.039	0	0.296	0.015	16.496	99.32			Std-Mkl-2	Sep 8 21:35 2017	63.976	1.384	0.011	15.118	0.016	18.852	0	0	0.047	0.087	0.238	99.729
Std-Ol-SW-11	Sep 7 02:27 2017	39.033	43.314	0	0.058	0.032	0.009	0.299	0.037	16.446	99.228			Average		64.1425	1.4035	0.0055	15.0835	0.008	18.9195	0.0045	0.0095	0.0235	0.1005	0.238	99.9385
Std-Ol-SW-12	Sep 7 02:29 2017	38.969	43.395	0	0.046	0.028	0.001	0.312	0.037	16.503	99.291			StdDev		0.1665	0.0195	0.0055	0.0345	0.008	0.0675	0.0045	0.0095	0.0235	0.0135	0	0.2095
Std-Ol-SW-13	Sep 7 02:31 2017	38.854	43.258	0.007	0.053	0.064	0.002	0.313	0.006	16.652	99.209			Microcline (USNM 143966)		64.24	1.3	0.01	15.14		18.3	0.04	0.04	0.04	0.02		99.13
Std-Ol-SW-14	Sep 7 03:38 2017	38.825	43.232	0	0.062	0.051	0.001	0.277	0.019	16.537	99.004
Std-Ol-SW-15	Sep 7 03:39 2017	38.885	43.286	0	0.046	0.028	0	0.329	0.007	16.559	99.14			Clinopyroxene		SiO2	Na2O	TiO2	K2O	Cr2O3	Al2O3	MgO	V2O3	NiO	FeO	MnO	CaO	Total
Std-Ol-SW-16	Sep 7 03:41 2017	39.343	43.28	0.014	0.044	0.05	0.019	0.304	0.001	16.448	99.503			Std-Cr-Aug-1	Sep 5 10:51 2017	50.603	0.751	0.448	0.015	0.828	8.206	17.119	0.07	0.054	4.688	0.134	17.534	100.45
Std-OL-SW-17	Sep 7 18:57 2017	39.117	43.135	0	0.065	0.023	0	0.299	0	16.635	99.274			Std-Cr-Aug-2	Sep 5 10:55 2017	50.617	0.729	0.44	0.004	0.82	8.148	17.246	0.056	0.063	4.797	0.126	17.595	100.641
Std-OL-SW-18	Sep 7 18:59 2017	38.989	43.001	0.003	0.051	0.059	0	0.291	0.011	16.609	99.014			Std-Aug-1	Sep 5 11:07 2017	49.445	1.262	0.838	0.02	0.161	9.006	15.932	0.111	0.025	6.195	0.156	16.317	99.468
Std-OL-SW-19	Sep 7 20:03 2017	39.152	43.365	0.027	0.04	0.037	0	0.302	0	16.495	99.418			Std-Aug-2	Sep 5 11:11 2017	50.454	1.237	0.786	0.015	0.164	9.132	16.295	0.099	0.054	6.312	0.153	16.38	101.081
Std-OL-SW-20	Sep 7 20:05 2017	38.787	43.383	0.01	0.034	0.012	0	0.255	0	16.496	98.977			Std-Cr-Aug-3	Sep 5 16:39 2017	50.592	0.827	0.466	0.007	0.729	8.119	17.301	0.043	0.051	4.758	0.168	17.574	100.635
Std-OL-SW-21	Sep 8 00:39 2017	39.278	43.059	0	0.026	0.026	0	0.302	0	16.562	99.253			Std-Cr-Aug-4	Sep 5 16:43 2017	50.543	0.79	0.451	0.006	0.768	8.139	17.266	0.086	0.025	4.707	0.129	17.595	100.505
Std-OL-SW-22	Sep 8 00:41 2017	38.888	42.964	0.011	0.041	0.066	0	0.288	0.01	16.329	98.597			Std-Cr-Aug-5	Sep 5 22:52 2017	50.242	0.875	0.463	0.008	0.816	8.039	17.39	0.07	0.05	4.573	0.13	17.544	100.2
Std-OL-SW-23	Sep 8 02:30 2017	39.1	43.025	0.009	0.03	0.039	0.005	0.327	0.007	16.596	99.138			Std-Cr-Aug-6	Sep 5 22:56 2017	50.373	0.777	0.465	0	0.807	8.217	17.404	0.056	0.062	4.709	0.128	17.51	100.508
Std-OL-SW-24	Sep 8 02:32 2017	39.012	43.041	0	0.03	0	0	0.284	0	16.444	98.811			Std-Cr-Aug-7	Sep 5 23:00 2017	50.599	0.861	0.474	0.007	0.777	8.176	17.394	0.073	0.061	4.785	0.113	17.509	100.829
Std-OL-SW-25	Sep 9 02:03 2017	39.265	43.157	0.022	0.037	0.041	0.002	0.331	0.025	16.616	99.496			Std-Cr-Aug-8	Sep 6 01:23 2017	50.483	0.92	0.469	0.017	0.75	8.155	17.236	0.096	0.06	4.65	0.106	17.452	100.394
Std-OL-SW-26	Sep 9 02:05 2017	39.02	43.279	0.007	0.038	0.04	0	0.287	0.019	16.468	99.158			Std-Cr-Aug-9	Sep 6 01:27 2017	50.242	0.806	0.451	0.006	0.743	8.237	17.315	0.072	0.016	4.637	0.129	17.59	100.244
Std-OL-SW-27	Sep 9 04:09 2017	38.65	43.328	0	0.054	0.021	0.023	0.296	0	16.416	98.788			Std-Cr-Aug-10	Sep 6 01:31 2017	49.949	0.874	0.465	0.006	0.83	8.148	17.344	0.049	0.032	4.724	0.117	17.408	99.946
Std-OL-SW-28	Sep 9 04:11 2017	38.879	43.24	0	0.075	0.023	0.008	0.3	0	16.671	99.196			Std-Cr-Aug-11	Sep 6 23:22 2017	50.214	0.791	0.426	0.005	0.832	8.139	17.185	0.072	0.04	4.703	0.135	17.406	99.948
Average		39.0485	43.2085	0.00778571	0.0445714	0.03475	0.00514286	0.296107	0.0085	16.5395	99.1934			Std-Cr-Aug-12	Sep 6 23:26 2017	50.501	0.847	0.466	0.001	0.798	8.063	17.259	0.085	0.056	4.73	0.119	17.521	100.446
StdDev		0.177175	0.125532	0.0104893	0.0120843	0.016267	0.00830969	0.0235998	0.0112963	0.0817555	0.240105			Std-Cr-Aug-13	Sep 6 23:29 2017	50.294	0.847	0.471	0.019	0.87	7.973	17.343	0.042	0.033	4.614	0.125	17.452	100.083
Olivine, Springwater meteorite (USNM 2566)		38.95	43.56			0.02		0.3		16.62	99.47			Std-Cr-Aug-16	Sep 7 02:08 2017	50.215	0.811	0.453	0.006	0.758	8.345	17.26	0.081	0.106	4.73	0.103	17.562	100.43
														Std-Cr-Aug-17	Sep 7 02:12 2017	50.254	0.784	0.466	0.02	0.827	8.128	17.184	0.067	0.046	4.717	0.111	17.546	100.15
Std-Ol-SC-1	Sep 4 22:45 2017	40.062	48.704	0	0.144	0.033	0.016	0.101	0.398	9.921	99.379			Std-Cr-Aug-18	Sep 7 02:16 2017	50.442	0.788	0.464	0.01	0.817	8.17	17.252	0.089	0.048	4.777	0.122	17.487	100.466
Std-Ol-SC-2	Sep 4 22:47 2017	39.764	48.523	0	0.128	0.021	0.02	0.152	0.338	9.548	98.494			Std-Cr-Aug-19	Sep 7 17:43 2017	50.395	0.776	0.469	0.008	0.828	8.13	17.145	0.059	0.002	4.627	0.123	17.697	100.259
STD-OL-SC-3	Sep 5 00:32 2017	40.112	48.525	0.008	0.122	0.007	0.058	0.139	0.312	9.879	99.162			Std-Cr-Aug-20	Sep 7 17:47 2017	50.383	0.826	0.5	0.005	0.785	8.085	17.297	0.05	0.032	4.74	0.115	17.621	100.439
STD-OL-SC-4	Sep 5 00:34 2017	40.332	48.665	0	0.127	0.006	0.037	0.14	0.335	9.726	99.368			Std-Cr-Aug-21	Sep 7 18:43 2017	50.326	0.803	0.45	0.007	0.843	8.151	17.28	0.074	0.093	4.55	0.093	17.644	100.314
STD-OL-SC-5	Sep 6 01:48 2017	39.902	48.283	0.005	0.136	0.019	0.06	0.147	0.402	9.698	98.652			Std-Cr-Aug-22	Sep 7 22:57 2017	50.532	0.801	0.448	0.004	0.797	8.145	17.288	0.086	0.011	4.705	0.128	17.56	100.505
STD-OL-SC-6	Sep 6 01:49 2017	40.453	48.211	0.003	0.139	0.045	0.016	0.123	0.329	9.708	99.027			Std-Cr-Aug-23	Sep 7 23:01 2017	50.632	0.78	0.421	0.003	0.898	8.093	17.208	0.079	0.034	4.633	0.138	17.473	100.392
STD-OL-SC-7	Sep 6 01:51 2017	40.314	48.208	0.017	0.118	0.025	0.047	0.158	0.394	9.767	99.048			Std-Cr-Aug-24	Sep 8 00:28 2017	50.268	0.811	0.48	0.01	0.78	8.109	17.278	0.061	0.035	4.692	0.118	17.616	100.258
Std-Ol-SC-8	Sep 6 03:08 2017	39.912	48.297	0	0.112	0	0.04	0.118	0.348	9.7	98.527			Std-Cr-Aug-25	Sep 8 00:32 2017	50.65	0.793	0.483	0.008	0.791	8.156	17.14	0.079	0.009	4.556	0.122	17.466	100.253
Std-Ol-SC-9	Sep 6 03:10 2017	40.32	48.576	0.006	0.118	0.043	0.016	0.139	0.317	9.763	99.298			Std-Cr-Aug-26	Sep 8 00:36 2017	50.512	0.784	0.427	0.004	0.767	8.125	17.322	0.068	0.033	4.735	0.109	17.571	100.457
Std-Ol-SC-10	Sep 6 03:12 2017	40.314	48.308	0.04	0.123	0.007	0.018	0.127	0.351	9.622	98.91			Std-Cr-Aug-27	Sep 8 23:54 2017	50.455	0.777	0.485	0.013	0.73	8.144	17.501	0.097	0.118	4.737	0.146	17.571	100.774
Std-Ol-SC-11	Sep 7 02:33 2017	40.335	48.655	0.03	0.107	0.053	0.002	0.113	0.355	9.834	99.484			Std-Cr-Aug-28	Sep 8 23:57 2017	50.349	0.744	0.487	0.008	0.816	8.076	17.35	0.058	0.028	4.63	0.138	17.628	100.312
Std-Ol-SC-12	Sep 7 02:34 2017	40.01	48.377	0.022	0.121	0.004	0.064	0.13	0.351	9.688	98.767			Std-Cr-Aug-30	Sep 9 01:45 2017	50.358	0.756	0.456	0	0.791	8.109	17.236	0.073	0.06	4.656	0.119	17.611	100.225
Std-Ol-SC-13	Sep 7 02:36 2017	40.148	48.559	0.004	0.115	0.023	0.046	0.1	0.381	9.673	99.049			Std-Cr-Aug-31	Sep 9 01:49 2017	50.48	0.759	0.47	0.002	0.878	8.081	17.3	0.051	0.055	4.674	0.122	17.635	100.507
Std-Ol-SC-14	Sep 7 03:43 2017	40.126	48.261	0.004	0.115	0.014	0.027	0.166	0.376	9.68	98.769			Std-Cr-Aug-32	Sep 9 01:53 2017	50.498	0.777	0.481	0.01	0.777	8.007	17.356	0.08	0.094	4.71	0.124	17.68	100.594
Std-Ol-SC-15	Sep 7 03:46 2017	40.109	48.36	0.024	0.122	0.004	0.021	0.093	0.392	9.865	98.99			Average		50.3839	0.831097	0.484484	0.00819355	0.760516	8.19197	17.2073	0.072	0.0479355	4.78874	0.125774	17.476	100.378
Std-Ol-SC-16	Sep 7 03:48 2017	40.202	48.411	0.005	0.139	0.027	0.066	0.156	0.353	9.721	99.08			StdDev		0.231355	0.11742	0.0880696	0.00552659	0.162026	0.240452	0.302127	0.0168408	0.0268592	0.389924	0.0154434	0.304901	0.289443
Std-ol-SC-17	Sep 7 19:01 2017	40.137	48.278	0	0.12	0	0.032	0.115	0.382	9.772	98.836			Cr-Augite (NMNH 164905)		50.48	0.84	0.51		0.85	8.03	17.32			4.71	0.12	17.3	100.16
Std-ol-SC-18	Sep 7 19:02 2017	40.332	48.347	0.008	0.109	0.043	0.051	0.113	0.313	9.776	99.092
Std-ol-SC-19	Sep 8 00:43 2017	40.153	48.445	0.007	0.111	0	0.039	0.17	0.348	9.851	99.124			Std-Hyp-1	Sep 5 10:59 2017	55.409	0	0.122	0.008	0.523	1.153	26.098	0.03	0.03	15.567	0.5	1.476	100.916
Std-ol-SC-20	Sep 8 00:45 2017	39.913	48.654	0	0.113	0.005	0.028	0.14	0.383	9.708	98.944			Std-Hyp-2	Sep 5 11:03 2017	54.778	0.012	0.118	0	0.573	1.14	26.379	0.034	0	15.319	0.52	1.52	100.393
Std-ol-SC-21	Sep 8 02:34 2017	40.292	48.267	0	0.12	0.015	0.023	0.149	0.366	9.774	99.006			Std-Hyp-3	Sep 5 16:47 2017	55.174	0.014	0.127	0.002	0.472	1.241	26.137	0.01	0.005	16.015	0.503	1.413	101.113
Std-ol-SC-22	Sep 8 02:37 2017	39.954	48.372	0.021	0.129	0.008	0.02	0.172	0.32	9.608	98.604			Std-Hyp-4	Sep 5 23:04 2017	54.054	0.029	0.11	0	0.606	1.131	26.747	0.037	0.028	15.348	0.506	1.483	100.079
Std-ol-SC-23	Sep 9 02:07 2017	40.125	48.647	0	0.117	0.029	0.018	0.136	0.354	9.691	99.117			Std-Hyp-5	Sep 5 23:08 2017	54.902	0.018	0.121	0.004	0.525	1.162	26.352	0.029	0	15.655	0.517	1.496	100.781
Std-ol-SC-24	Sep 9 02:09 2017	39.937	48.475	0.018	0.121	0.043	0.034	0.134	0.354	9.656	98.772			Std-HYP-5	Sep 6 01:35 2017	54.589	0.004	0.127	0.002	0.567	1.138	26.748	0.016	0.007	15.438	0.497	1.469	100.602
Std-ol-SC-25	Sep 9 04:12 2017	39.965	48.611	0.022	0.119	0.022	0.016	0.109	0.425	9.842	99.131			Std-HYP-6	Sep 6 01:39 2017	55.245	0.035	0.126	0.007	0.521	1.153	26.292	0.028	0	15.484	0.5	1.522	100.913
Std-ol-SC-26	Sep 9 04:14 2017	39.645	48.542	0	0.135	0.008	0.017	0.125	0.316	9.602	98.39			Std-Hyp-7	Sep 6 23:33 2017	55.401	0.009	0.123	0.005	0.554	1.138	25.797	0.023	0.017	15.589	0.469	1.456	100.581
Average		40.1103	48.4447	0.00938462	0.122308	0.0193846	0.032	0.133269	0.357423	9.73358	98.9623			Std-Hyp-8	Sep 6 23:37 2017	55.144	0.011	0.135	0	0.521	1.195	26.295	0.049	0.007	15.816	0.479	1.378	101.03
StdDev		0.194648	0.154892	0.0109407	0.00961877	0.0157506	0.0171375	0.0214576	0.0302237	0.0912318	0.276353			Std-Hyp-7	Sep 7 02:20 2017	55.112	0.002	0.113	0	0.549	1.154	26.655	0.026	0	15.709	0.486	1.504	101.31
Olivine, San Carlos (USNM 111312/444)		40.81	49.42					0.1		9.55	100.29			Std-Hyp-8	Sep 7 02:24 2017	54.992	0.016	0.109	0.011	0.461	1.176	26.048	0.02	0	15.609	0.508	1.516	100.466
														Std-Hyp-9	Sep 9 00:05 2017	54.917	0.017	0.124	0	0.474	1.136	26.17	0.026	0	15.467	0.497	1.458	100.286
														Std-Hyp-10	Sep 9 00:09 2017	54.662	0.033	0.128	0.008	0.569	1.088	26.617	0.022	0	15.57	0.498	1.506	100.701
														Std-Hyp-11	Sep 9 01:56 2017	54.572	0.027	0.101	0	0.541	1.144	26.641	0.025	0.002	15.451	0.49	1.494	100.488
														Std-Hyp-12	Sep 9 02:00 2017	54.988	0.02	0.099	0	0.563	1.179	26.303	0.015	0.004	15.58	0.492	1.485	100.728
														Average		54.9293	0.0164667	0.118867	0.00313333	0.5346	1.1552	26.3519	0.026	0.00666667	15.5745	0.497467	1.4784	100.692
														StdDev		0.346782	0.0104809	0.0100324	0.00364905	0.0398678	0.0330862	0.272358	0.00924482	0.00982966	0.172946	0.0128731	0.0386864	0.318835
														Hypersthene (USNM 746)		54.09		0.16		0.75	1.23	26.79			15.22	0.49	1.52	100.25

## Sheet: Analytical conditions
Analytical conditions (Hepworth et al.)
